# Supplementary material for: 2-Amino-5-chloro­pyridinium 2-carb­oxy­acetate
Source: Acta Crystallogr Sect E Struct Rep Online. 2010 May 29;66(Pt 6):o1496–7. doi: 10.1107/S1600536810019677 (PMC2979552; doi:10.1107/S1600536810019677)
Supplement: Supplementary file 1 [file e-66-o1496-sup1.cif]

##############################################################################
###                                                                        ###
###        Electronic paper (Acta Crystallographica Section E)             ###
###                                                                        ###
##############################################################################
#                                                                            #
# This CIF contains the data in a paper accepted for publication in Acta     #
# Crystallographica Section E. It conforms to the requirements of Notes      #
# for Authors for Section E, and has been peer reviewed under the auspices   #
# of the IUCr Commission on Journals.                                        #
#                                                                            #
# Full details of the Crystallographic Information File format               #
# are given in the paper "The Crystallographic Information File (CIF):       #
# a New Standard Archive File for Crystallography" by S. R. Hall, F. H.      #
# Allen and I. D. Brown [Acta Cryst. (1991), A47, 655-685].                  #
#                                                                            #
# The current version of the core CIF dictionary is obtainable from          #
# ftp://ftp.iucr.org/pub/cif_core.dic. The current version number is 2.4.    #
#                                                                            #
# Software is freely available for graphical display of the structure(s) in  #
# this CIF.  For information consult the CIF home page http://www.iucr.org/  #
# cif/home.html                                                              #
#                                                                            #
# This file may be used for bona fide research purposes within the           #
# scientific community so long as proper attribution is given to the journal # 
# article from which it was obtained.                                        #
#                                                                            #
##############################################################################
                                             
data_global
_audit_creation_method     'form.cif (version 2.0)'
_journal_data_validation_number     ?
_journal_date_recd_electronic     2010-05-25
_journal_date_accepted     2010-05-25
_journal_name_full     'Acta Crystallographica, Section E'
_journal_year     2010
_journal_volume     66
_journal_issue      6
_journal_page_first     o1496
_journal_page_last     o1497
_journal_paper_category     QO
_journal_coeditor_code     HB5466
_publ_contact_author_name     'Prof. Fun, Hoong-Kun'
_publ_contact_author_address
;
      X-ray Crystallography Unit
      School of Physics
      Universiti Sains Malaysia
      11800 USM, Penang
      MALAYSIA
;
_publ_contact_author_email     'hkfun@usm.my'
_publ_contact_author_fax     '604 6579150'
_publ_contact_author_phone     '604 6533652'
_publ_section_title
;
2-Amino-5-chloropyridinium 2-carboxyacetate
;
loop_
    _publ_author_name
    _publ_author_footnote
    _publ_author_address
    'Madhukar Hemamalini' ?
;
      X-ray Crystallography Unit
      School of Physics
      Universiti Sains Malaysia
      11800 USM, Penang
      Malaysia
;
    'Hoong-Kun Fun'
;
      Thomson Reuters ResearcherID: A-3561-2009.
;
;
      X-ray Crystallography Unit
      School of Physics
      Universiti Sains Malaysia
      11800 USM, Penang
      Malaysia
;
data_I
_audit_creation_method     SHELXL-97
_chemical_name_systematic
;
2-Amino-5-chloropyridinium 2-carboxyacetate
;
_chemical_name_common
;
2-Amino-5-chloropyridinium hydrogen malonate
;
_chemical_formula_moiety     'C5 H6 Cl N2 +, C3 H3 O4 -'
_chemical_formula_sum     'C8 H9 Cl N2 O4'
_chemical_formula_iupac     'C5 H6 Cl N2 +, C3 H3 O4 -'
_chemical_formula_weight     232.62
_chemical_melting_point     ?
_symmetry_cell_setting     monoclinic
_symmetry_space_group_name_H-M     'P 21/c'
_symmetry_space_group_name_Hall     '-P 2ybc'
loop_
    _symmetry_equiv_pos_as_xyz
    'x, y, z'
    '-x, y+1/2, -z+1/2'
    '-x, -y, -z'
    'x, -y-1/2, z-1/2'
_cell_length_a     15.6971(19)
_cell_length_b     16.866(2)
_cell_length_c     7.4662(10)
_cell_angle_alpha     90.00
_cell_angle_beta     94.518(3)
_cell_angle_gamma     90.00
_cell_volume     1970.5(4)
_cell_formula_units_Z     8
_cell_measurement_reflns_used     3966
_cell_measurement_theta_min     2.60
_cell_measurement_theta_max     29.54
_cell_measurement_temperature     100.00(10)
_exptl_crystal_description     needle
_exptl_crystal_colour     colourless
_exptl_crystal_size_max     0.22
_exptl_crystal_size_mid     0.14
_exptl_crystal_size_min     0.07
_exptl_crystal_density_diffrn     1.568
_exptl_crystal_density_meas     ?
_exptl_crystal_density_method     'not measured'
_exptl_crystal_F_000     960
_exptl_absorpt_coefficient_mu     0.384
_exptl_absorpt_correction_type     multi-scan
_exptl_absorpt_process_details     '(SADABS; Bruker, 2009)'
_exptl_absorpt_correction_T_min     0.921
_exptl_absorpt_correction_T_max     0.973
_exptl_special_details
;
The crystal was placed in the cold stream of an Oxford Cryosystems Cobra
open-flow nitrogen cryostat (Cosier & Glazer, 1986) operating at
100.0(1) K.
;
_diffrn_ambient_temperature     100.00(10)
_diffrn_radiation_type     MoK\a
_diffrn_radiation_wavelength     0.71073
_diffrn_radiation_source     'fine-focus sealed tube'
_diffrn_radiation_monochromator     graphite
_diffrn_measurement_device_type
;
Bruker APEXII DUO CCD
;
_diffrn_measurement_method     '\f and \w scans'
_diffrn_detector_area_resol_mean     .
_diffrn_reflns_number     22474
_diffrn_reflns_av_R_equivalents     0.0497
_diffrn_reflns_av_sigmaI/netI     0.0476
_diffrn_reflns_theta_min     1.30
_diffrn_reflns_theta_max     30.13
_diffrn_reflns_theta_full     30.13
_diffrn_measured_fraction_theta_max     0.997
_diffrn_measured_fraction_theta_full     0.997
_diffrn_reflns_limit_h_min     -22
_diffrn_reflns_limit_h_max     22
_diffrn_reflns_limit_k_min     -23
_diffrn_reflns_limit_k_max     23
_diffrn_reflns_limit_l_min     -10
_diffrn_reflns_limit_l_max     10
_diffrn_standards_number     0
_diffrn_standards_interval_count     .
_diffrn_standards_interval_time     .
_diffrn_standards_decay_%     ?
_refine_special_details
;
 Refinement of F^2^ against ALL reflections.  The weighted R-factor wR and
 goodness of fit S are based on F^2^, conventional R-factors R are based
 on F, with F set to zero for negative F^2^. The threshold expression of
 F^2^ > 2\s(F^2^) is used only for calculating R-factors(gt) etc. and is
 not relevant to the choice of reflections for refinement.  R-factors based
 on F^2^ are statistically about twice as large as those based on F, and R-
 factors based on ALL data will be even larger.
;
_reflns_number_total     5811
_reflns_number_gt     4314
_reflns_threshold_expression     I>2\s(I)
_refine_ls_structure_factor_coef     Fsqd
_refine_ls_matrix_type     full
_refine_ls_R_factor_all     0.0634
_refine_ls_R_factor_gt     0.0397
_refine_ls_wR_factor_gt     0.0869
_refine_ls_wR_factor_ref     0.0973
_refine_ls_goodness_of_fit_ref     1.014
_refine_ls_restrained_S_all     1.014
_refine_ls_number_reflns     5811
_refine_ls_number_parameters     343
_refine_ls_number_restraints     0
_refine_ls_hydrogen_treatment     mixed
_refine_ls_weighting_scheme     calc
_refine_ls_weighting_details
         'calc w=1/[\s^2^(Fo^2^)+(0.0434P)^2^+0.3626P] where P=(Fo^2^+2Fc^2^)/3'
_atom_sites_solution_hydrogens     geom
_atom_sites_solution_primary     direct
_atom_sites_solution_secondary     difmap
_refine_ls_shift/su_max     0.001
_refine_ls_shift/su_mean     0.000
_refine_diff_density_max     0.370
_refine_diff_density_min     -0.291
_refine_ls_extinction_method     none
_refine_ls_extinction_coef     ?
loop_
    _atom_type_symbol
    _atom_type_description
    _atom_type_scat_dispersion_real
    _atom_type_scat_dispersion_imag
    _atom_type_scat_source
    'C' 'C' 0.0033 0.0016
                         'International Tables Vol C Tables 4.2.6.8 and 6.1.1.4'
    'H' 'H' 0.0000 0.0000
                         'International Tables Vol C Tables 4.2.6.8 and 6.1.1.4'
    'N' 'N' 0.0061 0.0033
                         'International Tables Vol C Tables 4.2.6.8 and 6.1.1.4'
    'O' 'O' 0.0106 0.0060
                         'International Tables Vol C Tables 4.2.6.8 and 6.1.1.4'
    'Cl' 'Cl' 0.1484 0.1585
                         'International Tables Vol C Tables 4.2.6.8 and 6.1.1.4'
_computing_data_collection     'APEX2 (Bruker, 2009)'
_computing_cell_refinement     'SAINT (Bruker, 2009)'
_computing_data_reduction     'SAINT (Bruker, 2009)'
_computing_structure_solution     'SHELXTL (Sheldrick, 2008)'
_computing_structure_refinement     'SHELXTL (Sheldrick, 2008)'
_computing_molecular_graphics     'SHELXTL (Sheldrick, 2008)'
_computing_publication_material
                             'SHELXTL (Sheldrick, 2008) and PLATON (Spek, 2009)'
loop_
    _atom_site_type_symbol
    _atom_site_label
    _atom_site_fract_x
    _atom_site_fract_y
    _atom_site_fract_z
    _atom_site_U_iso_or_equiv
    _atom_site_adp_type
    _atom_site_calc_flag
    _atom_site_refinement_flags
    _atom_site_occupancy
    _atom_site_disorder_assembly
    _atom_site_disorder_group
    Cl Cl1A 1.10339(2) 0.51132(2) 0.62925(6) 0.02059(10) Uani d . 1 . .
    N N1A 0.96753(8) 0.70248(8) 0.71311(18) 0.0154(3) Uani d . 1 . .
    N N2A 0.98853(9) 0.83754(8) 0.6948(2) 0.0201(3) Uani d . 1 . .
    C C1A 0.99204(10) 0.62574(9) 0.7005(2) 0.0158(3) Uani d . 1 . .
    C C2A 1.07092(10) 0.60860(9) 0.6478(2) 0.0161(3) Uani d . 1 . .
    C C3A 1.12584(10) 0.67048(10) 0.6084(2) 0.0185(3) Uani d . 1 . .
    C C4A 1.10044(10) 0.74747(9) 0.6221(2) 0.0183(3) Uani d . 1 . .
    C C5A 1.01808(10) 0.76410(9) 0.6772(2) 0.0153(3) Uani d . 1 . .
    O O1A 0.80991(7) 0.72010(7) 0.78892(17) 0.0217(3) Uani d . 1 . .
    O O2A 0.82767(7) 0.84610(6) 0.87375(16) 0.0188(2) Uani d . 1 . .
    O O3A 0.59603(7) 0.85002(7) 1.08754(16) 0.0210(3) Uani d . 1 . .
    O O4A 0.71363(7) 0.91411(7) 1.02782(17) 0.0202(2) Uani d . 1 . .
    C C6A 0.78450(10) 0.78253(9) 0.8570(2) 0.0152(3) Uani d . 1 . .
    C C7A 0.69498(10) 0.78000(9) 0.9200(2) 0.0150(3) Uani d . 1 . .
    C C8A 0.66443(10) 0.85090(9) 1.0200(2) 0.0156(3) Uani d . 1 . .
    Cl Cl1B 0.63656(3) 0.19876(2) 0.73072(6) 0.02333(10) Uani d . 1 . .
    N N1B 0.49352(8) 0.38598(8) 0.80976(18) 0.0157(3) Uani d . 1 . .
    N N2B 0.50075(9) 0.51989(8) 0.7476(2) 0.0208(3) Uani d . 1 . .
    C C1B 0.52319(10) 0.31042(9) 0.8071(2) 0.0164(3) Uani d . 1 . .
    C C2B 0.59873(10) 0.29500(10) 0.7381(2) 0.0175(3) Uani d . 1 . .
    C C3B 0.64554(10) 0.35768(10) 0.6699(2) 0.0200(3) Uani d . 1 . .
    C C4B 0.61446(10) 0.43307(10) 0.6713(2) 0.0192(3) Uani d . 1 . .
    C C5B 0.53518(10) 0.44787(9) 0.7429(2) 0.0162(3) Uani d . 1 . .
    O O1B 0.34096(7) 0.39509(6) 0.92022(17) 0.0215(3) Uani d . 1 . .
    O O2B 0.33226(7) 0.52644(6) 0.89745(17) 0.0209(3) Uani d . 1 . .
    O O3B 0.10788(7) 0.53283(7) 1.13690(18) 0.0270(3) Uani d . 1 . .
    O O4B 0.21003(7) 0.59797(7) 1.01198(17) 0.0213(3) Uani d . 1 . .
    C C6B 0.30412(10) 0.45958(9) 0.9424(2) 0.0157(3) Uani d . 1 . .
    C C7B 0.22061(10) 0.45532(9) 1.0316(2) 0.0163(3) Uani d . 1 . .
    C C8B 0.17473(10) 0.53207(9) 1.0644(2) 0.0172(3) Uani d . 1 . .
    H H1A 0.9511(11) 0.5865(11) 0.730(2) 0.016(4) Uiso d . 1 . .
    H H1B 0.4871(12) 0.2697(12) 0.856(3) 0.026(5) Uiso d . 1 . .
    H H3A 1.1788(13) 0.6612(11) 0.572(3) 0.025(5) Uiso d . 1 . .
    H H3B 0.7003(13) 0.3485(11) 0.623(3) 0.026(5) Uiso d . 1 . .
    H H4A 1.1372(13) 0.7899(12) 0.597(3) 0.028(5) Uiso d . 1 . .
    H H4B 0.6435(13) 0.4767(12) 0.626(3) 0.026(5) Uiso d . 1 . .
    H H7AA 0.6570(12) 0.7744(11) 0.815(3) 0.023(5) Uiso d . 1 . .
    H H7AB 0.6906(13) 0.7322(12) 0.991(3) 0.029(5) Uiso d . 1 . .
    H H7BA 0.1847(14) 0.4223(13) 0.967(3) 0.035(6) Uiso d . 1 . .
    H H7BB 0.2294(13) 0.4291(12) 1.145(3) 0.031(6) Uiso d . 1 . .
    H H1NA 0.9120(14) 0.7144(13) 0.738(3) 0.035(6) Uiso d . 1 . .
    H H2NA 0.9348(14) 0.8461(12) 0.743(3) 0.033(6) Uiso d . 1 . .
    H H3NA 1.0235(14) 0.8762(14) 0.680(3) 0.041(6) Uiso d . 1 . .
    H H1NB 0.4410(14) 0.3956(12) 0.851(3) 0.034(6) Uiso d . 1 . .
    H H2NB 0.4509(13) 0.5249(12) 0.793(3) 0.028(5) Uiso d . 1 . .
    H H3NB 0.5290(14) 0.5628(14) 0.702(3) 0.038(6) Uiso d . 1 . .
    H H1OA 0.7643(16) 0.8995(15) 0.976(3) 0.051(7) Uiso d . 1 . .
    H H1OB 0.2602(17) 0.5811(16) 0.965(4) 0.058(8) Uiso d . 1 . .
loop_
    _atom_site_aniso_label
    _atom_site_aniso_U_11
    _atom_site_aniso_U_22
    _atom_site_aniso_U_33
    _atom_site_aniso_U_12
    _atom_site_aniso_U_13
    _atom_site_aniso_U_23
    Cl1A 0.02137(19) 0.01383(18) 0.0268(2) 0.00466(14) 0.00314(16) -0.00142(16)
    N1A 0.0130(6) 0.0137(6) 0.0202(7) -0.0002(5) 0.0045(5) -0.0004(5)
    N2A 0.0188(7) 0.0131(7) 0.0292(8) -0.0008(5) 0.0074(6) 0.0005(6)
    C1A 0.0172(7) 0.0120(7) 0.0182(7) -0.0011(6) 0.0025(6) -0.0002(6)
    C2A 0.0172(7) 0.0128(7) 0.0182(7) 0.0019(5) 0.0016(6) -0.0007(6)
    C3A 0.0134(7) 0.0198(8) 0.0228(8) 0.0008(6) 0.0054(6) -0.0010(7)
    C4A 0.0161(7) 0.0156(7) 0.0238(8) -0.0030(6) 0.0054(6) 0.0015(6)
    C5A 0.0165(7) 0.0147(7) 0.0149(7) -0.0015(5) 0.0018(6) 0.0004(6)
    O1A 0.0173(5) 0.0146(5) 0.0346(7) -0.0007(4) 0.0101(5) -0.0051(5)
    O2A 0.0185(5) 0.0132(5) 0.0255(6) -0.0037(4) 0.0074(5) -0.0022(5)
    O3A 0.0193(5) 0.0195(6) 0.0250(6) 0.0019(4) 0.0080(5) -0.0011(5)
    O4A 0.0225(6) 0.0123(5) 0.0272(6) -0.0009(4) 0.0096(5) -0.0026(5)
    C6A 0.0155(7) 0.0137(7) 0.0165(7) 0.0004(5) 0.0023(6) 0.0013(6)
    C7A 0.0150(7) 0.0122(7) 0.0178(7) -0.0013(5) 0.0023(6) -0.0001(6)
    C8A 0.0187(7) 0.0128(7) 0.0154(7) 0.0016(5) 0.0026(6) 0.0025(6)
    Cl1B 0.0262(2) 0.0190(2) 0.0250(2) 0.00833(15) 0.00331(16) 0.00035(17)
    N1B 0.0148(6) 0.0144(6) 0.0184(6) -0.0006(5) 0.0038(5) 0.0001(5)
    N2B 0.0198(7) 0.0146(7) 0.0288(8) -0.0001(5) 0.0081(6) 0.0015(6)
    C1B 0.0177(7) 0.0140(7) 0.0174(7) -0.0003(6) 0.0011(6) 0.0013(6)
    C2B 0.0191(7) 0.0166(7) 0.0164(7) 0.0037(6) -0.0006(6) -0.0007(6)
    C3B 0.0161(7) 0.0249(8) 0.0195(8) 0.0010(6) 0.0053(6) -0.0024(7)
    C4B 0.0176(7) 0.0194(8) 0.0212(8) -0.0032(6) 0.0061(6) -0.0009(7)
    C5B 0.0176(7) 0.0148(7) 0.0162(7) -0.0025(6) 0.0015(6) -0.0010(6)
    O1B 0.0192(5) 0.0124(5) 0.0342(7) 0.0012(4) 0.0110(5) 0.0018(5)
    O2B 0.0208(6) 0.0119(5) 0.0312(7) -0.0005(4) 0.0094(5) 0.0013(5)
    O3B 0.0246(6) 0.0194(6) 0.0392(8) 0.0045(5) 0.0157(6) 0.0017(6)
    O4B 0.0199(6) 0.0128(5) 0.0321(7) 0.0012(4) 0.0082(5) -0.0002(5)
    C6B 0.0162(7) 0.0137(7) 0.0175(7) 0.0013(5) 0.0024(6) -0.0002(6)
    C7B 0.0170(7) 0.0113(7) 0.0212(8) 0.0015(5) 0.0054(6) 0.0016(6)
    C8B 0.0178(7) 0.0147(7) 0.0193(8) 0.0020(6) 0.0016(6) 0.0005(6)
_geom_special_details
;
 All s.u.'s (except the s.u. in the dihedral angle between two l.s. planes)
 are estimated using the full covariance matrix.  The cell s.u.'s are taken
 into account individually in the estimation of s.u.'s in distances, angles
 and torsion angles; correlations between s.u.'s in cell parameters are only
 used when they are defined by crystal symmetry.  An approximate (isotropic)
 treatment of cell s.u.'s is used for estimating s.u.'s involving l.s. planes.
;
loop_
    _geom_bond_atom_site_label_1
    _geom_bond_atom_site_label_2
    _geom_bond_site_symmetry_2
    _geom_bond_distance
    _geom_bond_publ_flag
    Cl1A C2A . 1.7268(16) ?
    N1A C5A . 1.3472(19) ?
    N1A C1A . 1.3557(19) ?
    N1A H1NA . 0.93(2) ?
    N2A C5A . 1.333(2) ?
    N2A H2NA . 0.95(2) ?
    N2A H3NA . 0.87(2) ?
    C1A C2A . 1.360(2) ?
    C1A H1A . 0.959(18) ?
    C2A C3A . 1.400(2) ?
    C3A C4A . 1.365(2) ?
    C3A H3A . 0.91(2) ?
    C4A C5A . 1.415(2) ?
    C4A H4A . 0.95(2) ?
    O1A C6A . 1.2481(18) ?
    O2A C6A . 1.2692(18) ?
    O3A C8A . 1.2217(19) ?
    O4A C8A . 1.3150(18) ?
    O4A H1OA . 0.94(3) ?
    C6A C7A . 1.517(2) ?
    C7A C8A . 1.508(2) ?
    C7A H7AA . 0.95(2) ?
    C7A H7AB . 0.97(2) ?
    Cl1B C2B . 1.7308(16) ?
    N1B C5B . 1.3484(19) ?
    N1B C1B . 1.358(2) ?
    N1B H1NB . 0.92(2) ?
    N2B C5B . 1.331(2) ?
    N2B H2NB . 0.88(2) ?
    N2B H3NB . 0.93(2) ?
    C1B C2B . 1.355(2) ?
    C1B H1B . 0.98(2) ?
    C2B C3B . 1.406(2) ?
    C3B C4B . 1.362(2) ?
    C3B H3B . 0.96(2) ?
    C4B C5B . 1.415(2) ?
    C4B H4B . 0.94(2) ?
    O1B C6B . 1.2491(18) ?
    O2B C6B . 1.2660(19) ?
    O3B C8B . 1.2181(19) ?
    O4B C8B . 1.3153(19) ?
    O4B H1OB . 0.93(3) ?
    C6B C7B . 1.518(2) ?
    C7B C8B . 1.511(2) ?
    C7B H7BA . 0.90(2) ?
    C7B H7BB . 0.95(2) ?
loop_
    _geom_angle_atom_site_label_1
    _geom_angle_atom_site_label_2
    _geom_angle_atom_site_label_3
    _geom_angle_site_symmetry_1
    _geom_angle_site_symmetry_3
    _geom_angle
    _geom_angle_publ_flag
    C5A N1A C1A . . 123.22(13) ?
    C5A N1A H1NA . . 116.7(13) ?
    C1A N1A H1NA . . 119.8(13) ?
    C5A N2A H2NA . . 120.2(13) ?
    C5A N2A H3NA . . 117.3(15) ?
    H2NA N2A H3NA . . 121.5(19) ?
    N1A C1A C2A . . 119.54(14) ?
    N1A C1A H1A . . 116.4(11) ?
    C2A C1A H1A . . 124.1(11) ?
    C1A C2A C3A . . 119.49(14) ?
    C1A C2A Cl1A . . 120.43(12) ?
    C3A C2A Cl1A . . 120.07(12) ?
    C4A C3A C2A . . 120.35(14) ?
    C4A C3A H3A . . 117.8(12) ?
    C2A C3A H3A . . 121.9(12) ?
    C3A C4A C5A . . 119.31(14) ?
    C3A C4A H4A . . 121.2(12) ?
    C5A C4A H4A . . 119.5(12) ?
    N2A C5A N1A . . 118.84(14) ?
    N2A C5A C4A . . 123.08(14) ?
    N1A C5A C4A . . 118.08(14) ?
    C8A O4A H1OA . . 106.3(15) ?
    O1A C6A O2A . . 124.57(14) ?
    O1A C6A C7A . . 115.85(13) ?
    O2A C6A C7A . . 119.57(13) ?
    C8A C7A C6A . . 118.02(13) ?
    C8A C7A H7AA . . 106.5(12) ?
    C6A C7A H7AA . . 106.5(12) ?
    C8A C7A H7AB . . 110.6(12) ?
    C6A C7A H7AB . . 107.4(12) ?
    H7AA C7A H7AB . . 107.4(16) ?
    O3A C8A O4A . . 121.58(14) ?
    O3A C8A C7A . . 121.26(14) ?
    O4A C8A C7A . . 117.15(13) ?
    C5B N1B C1B . . 122.97(14) ?
    C5B N1B H1NB . . 117.6(13) ?
    C1B N1B H1NB . . 119.3(13) ?
    C5B N2B H2NB . . 118.2(13) ?
    C5B N2B H3NB . . 119.7(14) ?
    H2NB N2B H3NB . . 122.1(19) ?
    C2B C1B N1B . . 119.84(15) ?
    C2B C1B H1B . . 123.8(12) ?
    N1B C1B H1B . . 116.4(12) ?
    C1B C2B C3B . . 119.44(15) ?
    C1B C2B Cl1B . . 120.34(13) ?
    C3B C2B Cl1B . . 120.22(12) ?
    C4B C3B C2B . . 120.10(15) ?
    C4B C3B H3B . . 118.8(12) ?
    C2B C3B H3B . . 121.1(12) ?
    C3B C4B C5B . . 119.59(15) ?
    C3B C4B H4B . . 122.9(12) ?
    C5B C4B H4B . . 117.5(12) ?
    N2B C5B N1B . . 119.12(14) ?
    N2B C5B C4B . . 122.84(15) ?
    N1B C5B C4B . . 118.04(14) ?
    C8B O4B H1OB . . 104.0(16) ?
    O1B C6B O2B . . 124.45(14) ?
    O1B C6B C7B . . 116.22(13) ?
    O2B C6B C7B . . 119.33(13) ?
    C8B C7B C6B . . 118.02(13) ?
    C8B C7B H7BA . . 109.3(13) ?
    C6B C7B H7BA . . 108.6(13) ?
    C8B C7B H7BB . . 106.9(12) ?
    C6B C7B H7BB . . 109.9(12) ?
    H7BA C7B H7BB . . 103.1(18) ?
    O3B C8B O4B . . 121.41(14) ?
    O3B C8B C7B . . 121.29(14) ?
    O4B C8B C7B . . 117.29(13) ?
loop_
    _geom_torsion_atom_site_label_1
    _geom_torsion_atom_site_label_2
    _geom_torsion_atom_site_label_3
    _geom_torsion_atom_site_label_4
    _geom_torsion_site_symmetry_1
    _geom_torsion_site_symmetry_2
    _geom_torsion_site_symmetry_3
    _geom_torsion_site_symmetry_4
    _geom_torsion
    _geom_torsion_publ_flag
    C5A N1A C1A C2A . . . . -0.6(2) ?
    N1A C1A C2A C3A . . . . 0.4(2) ?
    N1A C1A C2A Cl1A . . . . -179.58(12) ?
    C1A C2A C3A C4A . . . . -0.2(3) ?
    Cl1A C2A C3A C4A . . . . 179.75(14) ?
    C2A C3A C4A C5A . . . . 0.2(3) ?
    C1A N1A C5A N2A . . . . -179.49(15) ?
    C1A N1A C5A C4A . . . . 0.6(2) ?
    C3A C4A C5A N2A . . . . 179.68(17) ?
    C3A C4A C5A N1A . . . . -0.4(2) ?
    O1A C6A C7A C8A . . . . 173.93(14) ?
    O2A C6A C7A C8A . . . . -6.9(2) ?
    C6A C7A C8A O3A . . . . -173.71(15) ?
    C6A C7A C8A O4A . . . . 7.8(2) ?
    C5B N1B C1B C2B . . . . 1.4(2) ?
    N1B C1B C2B C3B . . . . 0.0(2) ?
    N1B C1B C2B Cl1B . . . . -179.02(12) ?
    C1B C2B C3B C4B . . . . -0.8(3) ?
    Cl1B C2B C3B C4B . . . . 178.16(13) ?
    C2B C3B C4B C5B . . . . 0.4(3) ?
    C1B N1B C5B N2B . . . . 178.66(15) ?
    C1B N1B C5B C4B . . . . -1.7(2) ?
    C3B C4B C5B N2B . . . . -179.60(16) ?
    C3B C4B C5B N1B . . . . 0.8(2) ?
    O1B C6B C7B C8B . . . . 178.82(15) ?
    O2B C6B C7B C8B . . . . -0.5(2) ?
    C6B C7B C8B O3B . . . . -179.34(16) ?
    C6B C7B C8B O4B . . . . 0.5(2) ?
loop_
    _geom_hbond_atom_site_label_D
    _geom_hbond_atom_site_label_H
    _geom_hbond_atom_site_label_A
    _geom_hbond_site_symmetry_A
    _geom_hbond_distance_DH
    _geom_hbond_distance_HA
    _geom_hbond_distance_DA
    _geom_hbond_angle_DHA
    _geom_hbond_publ_flag
    N1A H1NA O1A . 0.93(2) 1.68(2) 2.5982(17) 171(2) yes
    N2A H2NA O2A . 0.95(2) 2.01(2) 2.9518(19) 169.1(18) yes
    N2A H3NA O3B 4_675 0.87(2) 2.07(2) 2.9333(18) 178(2) yes
    N1B H1NB O1B . 0.92(2) 1.69(2) 2.5980(17) 169(2) yes
    N2B H2NB O2B . 0.88(2) 2.08(2) 2.9538(19) 175(2) yes
    N2B H3NB O3A 4_575 0.93(2) 2.04(2) 2.9598(19) 175(2) yes
    O4A H1OA O2A . 0.94(2) 1.58(2) 2.4835(16) 158(2) yes
    O4B H1OB O2B . 0.93(3) 1.57(3) 2.4752(16) 162(3) yes
    C1A H1A O3B 3_667 0.960(18) 2.458(18) 3.374(2) 159.6(14) yes
    C1B H1B O3A 3_667 0.98(2) 2.46(2) 3.417(2) 166.1(18) yes
    C7A H7AB O1B 3_667 0.97(2) 2.31(2) 3.2509(19) 162.6(18) yes
    C7B H7BB O4A 2_647 0.96(2) 2.55(2) 3.440(2) 155.7(16) yes
    C4A H4A O4B 4_675 0.95(2) 2.32(2) 3.264(2) 171.6(18) yes
    C4B H4B O4A 4_575 0.94(2) 2.30(2) 3.237(2) 177.4(17) yes
