# Supplementary material for: 2-Amino-5-chloro­pyridinium 2-carb­oxy­acetate
Source: Acta Crystallogr Sect E Struct Rep Online. 2010 May 29;66(Pt 6):o1496–7. doi: 10.1107/S1600536810019677 (PMC2979552; doi:10.1107/S1600536810019677)
Supplement: Supplementary file 2 [file e-66-o1496-Isup2.hkl]

#
# h,k,l, Fc-squared, Fo-squared, sigma(Fo-squared) and status flag
#
data_I
_shelx_title ' h60am in P2(1)/c (100K)'
_shelx_refln_list_code          4
_shelx_F_calc_maximum      485.36
_exptl_crystal_F_000       960.00
_reflns_d_resolution_high  0.7079
 
loop_
 _symmetry_equiv_pos_as_xyz
 'x, y, z'
 '-x, y+1/2, -z+1/2'
 '-x, -y, -z'
 'x, -y-1/2, z-1/2'
 
_cell_length_a    15.6971
_cell_length_b    16.8660
_cell_length_c     7.4662
_cell_angle_alpha  90.000
_cell_angle_beta   94.518
_cell_angle_gamma  90.000
 
_shelx_F_squared_multiplier     1.000
 
loop_
 _refln_index_h
 _refln_index_k
 _refln_index_l
 _refln_F_squared_calc
 _refln_F_squared_meas
 _refln_F_squared_sigma
 _refln_observed_status
   1   0   0        0.88        0.09      1.23 o
   2   0   0      302.46      222.29      7.63 o
   3   0   0     2815.39     2804.95     33.68 o
   4   0   0     4954.28     5497.43     70.98 o
   5   0   0      376.01      320.10     13.77 o
   6   0   0    14984.64    15873.54    262.65 o
   7   0   0    10158.85    10144.75    169.32 o
   8   0   0     2402.49     2383.06     39.14 o
   9   0   0     2714.17     2514.71     49.52 o
  10   0   0    10087.96    10153.92    152.54 o
  11   0   0     1414.35     1377.22     72.51 o
  12   0   0        0.07       -0.60      9.50 o
  13   0   0     1215.56     1185.29     37.41 o
  14   0   0       84.12       82.29     16.60 o
  15   0   0      891.52      828.68     42.91 o
  16   0   0      594.36      559.63     32.50 o
  17   0   0      526.59      542.58     29.08 o
  18   0   0      264.02      297.06     26.21 o
  19   0   0       51.50       84.35     17.26 o
  20   0   0      162.47      169.23     34.36 o
  21   0   0      334.84      334.61     43.54 o
  22   0   0        0.12       12.29     27.52 o
   1   1   0      734.36      788.36     13.41 o
   3   1   0    15852.67    15513.86    137.43 o
   4   1   0      120.01      161.71      6.38 o
   5   1   0     1795.87     1618.50     21.02 o
   6   1   0       14.93       13.54      6.04 o
   7   1   0     8822.30     8940.12    138.63 o
   8   1   0     3711.80     3932.69     47.60 o
   9   1   0     3655.49     3359.72     53.93 o
  10   1   0     1091.04     1154.75     22.80 o
  11   1   0       15.15       12.26      7.71 o
  12   1   0      134.05      142.72     11.40 o
  13   1   0      931.77      963.05     30.09 o
  14   1   0       42.50       55.42      8.57 o
  15   1   0        1.75        2.17      7.21 o
  16   1   0      157.19      163.08     16.02 o
  17   1   0      200.13      186.99     14.44 o
  18   1   0       68.06       65.73     11.30 o
  19   1   0       57.64       19.90     11.25 o
  20   1   0      386.28      348.35     30.07 o
  21   1   0       39.81       11.05     20.53 o
  22   1   0       16.20      -13.12     23.25 o
   0   2   0        2.91       -1.92      1.92 o
   1   2   0      209.02      169.71     10.85 o
   2   2   0      433.85      398.14      7.37 o
   3   2   0     7711.81     7155.56     70.76 o
   4   2   0       27.66       17.13      6.35 o
   5   2   0    21787.42    21906.30    206.40 o
   6   2   0     2119.05     2083.09     27.63 o
   7   2   0      133.45      194.71      7.67 o
   8   2   0       10.62        4.69      3.81 o
   9   2   0     1290.24     1120.14     21.81 o
  10   2   0     1008.65      941.34     19.22 o
  11   2   0       74.18       69.69      7.36 o
  12   2   0      386.77      365.86     13.12 o
  13   2   0       27.26       22.55      8.63 o
  14   2   0      610.35      633.63     20.29 o
  15   2   0      108.75      108.44     13.69 o
  16   2   0       92.42      110.99     11.72 o
  17   2   0       48.78       33.12      8.96 o
  18   2   0     2232.97     2141.13     39.73 o
  19   2   0       34.94       44.21     13.24 o
  20   2   0      118.91      102.70     23.13 o
  21   2   0      188.75      237.40     30.49 o
  22   2   0       67.15       97.96     54.76 o
   1   3   0       77.20       69.63      4.49 o
   2   3   0     9389.58     9657.20     87.10 o
   3   3   0       54.27       46.45      4.22 o
   4   3   0     2275.37     2345.58     24.87 o
   5   3   0      319.43      321.32     16.58 o
   6   3   0      560.41      600.42     11.59 o
   7   3   0      255.38      265.79     11.45 o
   8   3   0      854.97      849.09     17.88 o
   9   3   0     1671.47     1578.34     23.09 o
  10   3   0       17.40       17.88      4.60 o
  11   3   0      136.60      111.82     13.38 o
  12   3   0       72.88       77.96      8.32 o
  13   3   0       31.60       33.45      8.75 o
  14   3   0       39.93       48.71      9.19 o
  15   3   0     1101.65     1025.58     23.65 o
  16   3   0      261.25      283.38     14.90 o
  17   3   0       27.16       18.19      9.24 o
  18   3   0      132.16      151.33     14.95 o
  19   3   0       12.87      -19.05     20.93 o
  20   3   0        5.06        3.48     13.17 o
  21   3   0       30.02       20.14     22.29 o
   0   4   0     2362.92     2263.79     47.16 o
   1   4   0     2731.32     2841.12     28.95 o
   2   4   0        0.64       -1.26      4.08 o
   3   4   0     3371.99     3335.56     34.69 o
   4   4   0     2464.44     2395.43     27.79 o
   5   4   0     6968.10     7296.67     83.61 o
   6   4   0     1271.02     1261.03     20.02 o
   7   4   0      261.66      261.48     10.15 o
   8   4   0       73.57       68.51      5.85 o
   9   4   0     2032.96     1975.41     33.97 o
  10   4   0     2105.89     2039.67     49.08 o
  11   4   0      292.49      284.38     14.56 o
  12   4   0      472.01      466.07     14.95 o
  13   4   0      245.33      244.24     14.10 o
  14   4   0     2362.05     2245.86     37.99 o
  15   4   0     2577.15     2435.73     40.83 o
  16   4   0       63.41       54.93      9.70 o
  17   4   0      108.92      104.00     11.38 o
  18   4   0       18.51       10.72     11.22 o
  19   4   0      573.96      621.25     36.51 o
  20   4   0      141.48      153.64     19.00 o
  21   4   0       23.17      -11.51     21.38 o
   1   5   0      819.80      916.87     13.09 o
   2   5   0      238.98      234.57      7.80 o
   3   5   0    15523.91    16255.93    175.24 o
   4   5   0       65.01       59.79      5.45 o
   5   5   0      635.64      632.39     12.41 o
   6   5   0        0.53        1.24      4.48 o
   7   5   0       84.46       90.41      7.07 o
   8   5   0       16.33       11.97      4.77 o
   9   5   0       80.51       70.71      7.33 o
  10   5   0       39.01       22.42     12.33 o
  11   5   0        0.23        0.13      4.07 o
  12   5   0     1063.80     1052.28     21.96 o
  13   5   0     6230.64     6067.14     74.80 o
  14   5   0        4.41        1.78      7.95 o
  15   5   0       48.35       40.60      9.41 o
  16   5   0      123.18      120.80     12.29 o
  17   5   0      823.52      881.12     32.43 o
  18   5   0       41.41       54.85     13.53 o
  19   5   0      311.95      320.31     23.70 o
  20   5   0       35.05       29.68     15.42 o
  21   5   0      171.77      229.68     29.96 o
   0   6   0     3289.68     3516.61     74.67 o
   1   6   0      241.25      266.58      8.06 o
   2   6   0     3786.93     3879.19     43.62 o
   3   6   0      184.26      232.85     14.07 o
   4   6   0     8234.29     7987.73     82.64 o
   5   6   0      350.46      302.68      9.33 o
   6   6   0      516.34      592.03     13.11 o
   7   6   0       63.64       73.35      7.20 o
   8   6   0     2115.73     2116.75     35.58 o
   9   6   0      300.94      304.66     16.39 o
  10   6   0       17.50        6.60      7.52 o
  11   6   0      139.43      130.31     17.95 o
  12   6   0      970.21      927.19     23.17 o
  13   6   0      436.81      467.74     17.92 o
  14   6   0      881.67      885.47     23.51 o
  15   6   0      390.74      406.14     23.40 o
  16   6   0        4.23       -8.51      8.51 o
  17   6   0      272.84      258.79     18.77 o
  18   6   0       56.74       31.79     17.23 o
  19   6   0      158.72      169.79     19.77 o
  20   6   0        3.76      -12.83     13.63 o
  21   6   0       10.83      -21.59     31.50 o
   1   7   0     4286.59     4523.40     42.97 o
   2   7   0     3080.41     3432.18     34.41 o
   3   7   0     3072.20     3131.13     37.47 o
   4   7   0      303.01      249.68      8.92 o
   5   7   0     5723.87     6121.92     58.44 o
   6   7   0     3079.08     3381.51     36.88 o
   7   7   0       95.80      103.26      8.01 o
   8   7   0     2320.80     2313.39     34.77 o
   9   7   0     1381.78     1251.53     61.89 o
  10   7   0      624.32      632.73     23.85 o
  11   7   0       39.78       44.01      7.56 o
  12   7   0      638.54      628.54     19.99 o
  13   7   0       93.84       94.95     18.03 o
  14   7   0      664.30      641.90     22.16 o
  15   7   0      253.99      241.93     24.04 o
  16   7   0      668.70      693.02     23.59 o
  17   7   0       26.40        1.96     11.28 o
  18   7   0        0.03      -11.49     11.49 o
  19   7   0       17.46       14.32     21.05 o
  20   7   0       54.55       68.03     17.26 o
  21   7   0        1.92       -4.25     23.72 o
   0   8   0      249.62      243.90     11.08 o
   1   8   0     3958.60     4194.78     41.29 o
   2   8   0      934.19      993.65     15.08 o
   3   8   0      329.38      350.84     11.29 o
   4   8   0        1.46       -0.69      4.16 o
   5   8   0     3249.87     3183.69     35.08 o
   6   8   0        3.57        3.94      3.87 o
   7   8   0       86.15      134.73      9.82 o
   8   8   0       34.95       25.96      5.54 o
   9   8   0     1659.98     1583.05     49.84 o
  10   8   0     1817.63     1788.18     29.71 o
  11   8   0        6.83       13.15      6.26 o
  12   8   0     3712.59     3671.53     51.51 o
  13   8   0      780.38      739.61     23.24 o
  14   8   0       41.20       42.93     15.14 o
  15   8   0       40.57       39.55     12.89 o
  16   8   0       38.61       45.93     22.90 o
  17   8   0      104.96      104.42     15.29 o
  18   8   0      757.17      809.02     30.19 o
  19   8   0        2.52       -1.55     20.66 o
  20   8   0      690.49      773.90     45.17 o
   1   9   0       30.03       38.26      4.85 o
   2   9   0     6370.10     6693.08     66.36 o
   3   9   0       39.78       47.72      4.88 o
   4   9   0     4317.36     4755.37     47.73 o
   5   9   0      202.48      185.82      8.25 o
   6   9   0     3929.48     3715.69     40.83 o
   7   9   0       14.27       23.14      5.32 o
   8   9   0      191.88      168.45     11.87 o
   9   9   0      308.34      291.15     13.26 o
  10   9   0      853.04      852.14     20.94 o
  11   9   0       17.32       17.35      8.56 o
  12   9   0     2120.74     2161.81     39.80 o
  13   9   0      732.26      780.83     44.76 o
  14   9   0        0.17       -8.50      8.50 o
  15   9   0      107.58      101.38     16.23 o
  16   9   0       80.57       93.12     21.82 o
  17   9   0     1007.63     1073.57     32.91 o
  18   9   0       18.77       39.23     14.31 o
  19   9   0        0.23       20.32     13.29 o
  20   9   0      142.73      123.21     36.04 o
   0  10   0     2018.41     2191.48     37.44 o
   1  10   0      178.93      211.15      8.47 o
   2  10   0        4.13        4.69      3.88 o
   3  10   0      209.07      202.94      8.12 o
   4  10   0       98.65       98.42      6.49 o
   5  10   0      655.02      668.12     14.08 o
   6  10   0       88.94       85.63      7.01 o
   7  10   0     3889.74     3750.03     45.60 o
   8  10   0      456.95      480.93     17.45 o
   9  10   0       18.02       10.44      8.77 o
  10  10   0        0.68       -1.33      8.22 o
  11  10   0      140.26      120.90     11.66 o
  12  10   0      516.71      517.20     19.31 o
  13  10   0      700.36      738.17     29.07 o
  14  10   0      649.72      694.69     29.82 o
  15  10   0      394.27      372.62     24.57 o
  16  10   0        4.26        3.01     12.59 o
  17  10   0      179.71      190.12     18.25 o
  18  10   0      132.94      127.45     16.90 o
  19  10   0      102.80      118.05     25.54 o
  20  10   0       68.80       83.95     19.04 o
   1  11   0     3056.52     3063.39     36.84 o
   2  11   0       27.17       30.04      5.29 o
   3  11   0     1821.75     1917.84     25.20 o
   4  11   0       13.25       10.10      4.93 o
   5  11   0     1386.55     1521.78     25.03 o
   6  11   0       50.92       66.30      8.22 o
   7  11   0      635.31      579.67     18.05 o
   8  11   0      356.32      350.01     16.23 o
   9  11   0      117.17      108.79     11.49 o
  10  11   0      432.50      375.37     16.88 o
  11  11   0      176.15      168.24     12.94 o
  12  11   0      375.22      423.02     19.01 o
  13  11   0      147.64      143.31     22.10 o
  14  11   0        0.60        2.69     17.58 o
  15  11   0        6.38        8.80     12.63 o
  16  11   0      351.08      365.78     25.26 o
  17  11   0      134.80      151.79     17.48 o
  18  11   0       33.46        4.72     13.57 o
  19  11   0       19.79       10.09     20.75 o
   0  12   0     1171.75     1206.20     44.67 o
   1  12   0     1827.05     1844.01     27.35 o
   2  12   0       23.47       15.69      5.39 o
   3  12   0      403.06      389.34     13.43 o
   4  12   0       76.46       88.00      9.08 o
   5  12   0      832.31      762.07     18.21 o
   6  12   0     1310.09     1249.18     26.45 o
   7  12   0     1385.46     1266.49     26.93 o
   8  12   0       50.05       43.47      9.92 o
   9  12   0       39.46       40.43      9.11 o
  10  12   0      368.96      358.96     16.76 o
  11  12   0      140.78      127.61     12.06 o
  12  12   0      101.83       97.70     15.98 o
  13  12   0       50.57       55.49     14.36 o
  14  12   0      188.76      208.60     21.42 o
  15  12   0        5.31       -6.14     18.37 o
  16  12   0       76.35       54.78     20.48 o
  17  12   0       69.26       71.18     15.44 o
  18  12   0      314.86      287.24     21.74 o
  19  12   0        0.01       27.27     21.56 o
   1  13   0     1651.19     1644.67     26.25 o
   2  13   0     6970.99     6764.51     71.79 o
   3  13   0       50.64       32.61      8.38 o
   4  13   0        7.81       11.09      8.32 o
   5  13   0      131.82      124.51     14.48 o
   6  13   0      107.09       91.92     11.03 o
   7  13   0       41.16       54.03     10.19 o
   8  13   0      747.98      736.21     21.67 o
   9  13   0     1539.18     1468.50     29.90 o
  10  13   0     1394.86     1323.53     28.63 o
  11  13   0     1064.59      993.46     31.66 o
  12  13   0      125.74      104.11     16.22 o
  13  13   0      429.57      446.55     26.30 o
  14  13   0        5.09       23.41     13.77 o
  15  13   0      168.97      184.75     20.56 o
  16  13   0        1.10        9.89     14.53 o
  17  13   0      102.64       82.02     16.54 o
  18  13   0      334.65      364.46     29.71 o
   0  14   0        5.03       18.30     10.32 o
   1  14   0       50.97       58.83      9.87 o
   2  14   0      134.00      142.83     12.73 o
   3  14   0      292.13      266.21     14.27 o
   4  14   0      455.23      468.38     18.14 o
   5  14   0     1092.68     1004.77     24.13 o
   6  14   0      181.50      173.66     12.74 o
   7  14   0       62.42       41.10      9.50 o
   8  14   0        8.91       -2.40     11.58 o
   9  14   0      171.49      170.97     16.28 o
  10  14   0       35.76       23.97     11.89 o
  11  14   0      174.31      173.25     19.65 o
  12  14   0       51.51       13.08     13.11 o
  13  14   0       11.68       -3.30     12.23 o
  14  14   0      102.25      149.02     19.35 o
  15  14   0       33.61       15.67     14.66 o
  16  14   0      123.60      123.03     22.44 o
  17  14   0        4.26       11.62     14.21 o
   1  15   0      278.40      281.44     15.46 o
   2  15   0       56.27       61.86     11.46 o
   3  15   0       62.49       66.29     10.42 o
   4  15   0      424.09      444.61     17.85 o
   5  15   0      182.70      189.29     13.17 o
   6  15   0       63.30       96.36     10.93 o
   7  15   0      816.68      813.03     22.91 o
   8  15   0      693.39      782.22     27.23 o
   9  15   0       33.88       25.94     11.83 o
  10  15   0      613.24      607.44     27.11 o
  11  15   0       44.65       33.45     13.56 o
  12  15   0      205.09      162.31     18.64 o
  13  15   0       22.82        1.04     15.28 o
  14  15   0        3.14       -4.42     13.32 o
  15  15   0        0.84       -0.62     19.07 o
  16  15   0      100.74      103.49     22.39 o
  17  15   0      129.43      144.97     32.74 o
   0  16   0     1807.36     1739.40     52.15 o
   1  16   0       20.92       28.22     11.07 o
   2  16   0     2881.24     2863.68     46.02 o
   3  16   0        9.37       -1.40      8.44 o
   4  16   0       37.93       41.15      9.96 o
   5  16   0      228.36      198.00     14.42 o
   6  16   0      691.27      705.41     25.90 o
   7  16   0       40.78       45.79     11.90 o
   8  16   0     1890.40     1697.52     39.16 o
   9  16   0       13.75        6.81     12.35 o
  10  16   0       71.77       38.36     13.30 o
  11  16   0      408.83      439.17     25.91 o
  12  16   0       71.00      105.82     17.64 o
  13  16   0      173.82      165.50     32.95 o
  14  16   0       14.31        4.07     18.38 o
  15  16   0      120.33      109.56     21.65 o
  16  16   0        9.89       25.58     20.61 o
   1  17   0     3112.73     3114.36     53.46 o
   2  17   0      150.58      145.70     14.37 o
   3  17   0      429.80      448.27     23.24 o
   4  17   0      184.38      186.36     16.84 o
   5  17   0      848.45      721.22     28.14 o
   6  17   0       33.01       42.23     13.13 o
   7  17   0       95.20      101.97     15.34 o
   8  17   0      956.07      948.34     33.37 o
   9  17   0       12.79       -8.77     11.23 o
  10  17   0        6.27       11.61     13.17 o
  11  17   0      467.06      509.96     28.27 o
  12  17   0      322.73      367.86     42.33 o
  13  17   0      230.11      238.20     26.93 o
  14  17   0      222.65      216.80     26.99 o
  15  17   0        0.16       18.76     18.66 o
   0  18   0      103.03      128.16     31.90 o
   1  18   0      500.47      527.52     37.44 o
   2  18   0       18.90        8.16     14.92 o
   3  18   0      703.65      636.97     29.55 o
   4  18   0      598.52      629.02     30.36 o
   5  18   0        3.12       11.54     11.64 o
   6  18   0       51.32       62.86     13.89 o
   7  18   0       31.09       39.80     16.14 o
   8  18   0      266.58      275.31     25.72 o
   9  18   0      157.15      166.69     21.83 o
  10  18   0      204.71      177.30     22.78 o
  11  18   0      142.19      140.12     22.20 o
  12  18   0       16.30      -22.45     22.59 o
  13  18   0      168.96      189.47     25.76 o
  14  18   0       16.21       -7.02     21.31 o
   1  19   0        6.17      -11.02     15.15 o
   2  19   0      491.77      541.49     39.25 o
   3  19   0      115.14       82.38     23.25 o
   4  19   0      358.95      319.26     32.06 o
   5  19   0      157.39      125.51     23.33 o
   6  19   0      836.98      804.63     77.40 o
   7  19   0      294.72      313.73     27.20 o
   8  19   0      171.71      163.54     23.07 o
   9  19   0      249.27      202.75     24.53 o
  10  19   0      362.68      406.02     32.42 o
  11  19   0        3.26      -14.89     15.81 o
  12  19   0       26.61       17.21     20.36 o
  13  19   0      205.86      185.09     25.58 o
   0  20   0      915.07      988.30     67.99 o
   1  20   0      202.71      180.89     27.00 o
   2  20   0        0.49       13.33     17.49 o
   3  20   0      226.04      198.82     46.38 o
   4  20   0      570.60      639.93     43.97 o
   5  20   0      179.83      202.54     27.59 o
   6  20   0       90.61      167.96     26.53 o
   7  20   0      717.98      685.45     45.40 o
   8  20   0        2.36       -5.70     17.27 o
   9  20   0        2.79        3.15     16.15 o
  10  20   0      298.21      341.91     50.44 o
  11  20   0      131.27      144.05     23.46 o
  12  20   0       45.46       77.76     47.72 o
   1  21   0      582.31      504.18     60.20 o
   2  21   0        0.32       12.54     18.26 o
   3  21   0      151.87      128.25     40.83 o
   4  21   0      229.29      193.36     28.41 o
   5  21   0       19.95        7.63     19.41 o
   6  21   0       33.89       30.97     34.98 o
   7  21   0      832.93      787.10     47.26 o
   8  21   0      467.07      495.49     83.81 o
   9  21   0      211.15      197.28     29.84 o
  10  21   0      179.82      263.28     32.28 o
   0  22   0      597.95      680.15     65.97 o
   1  22   0       19.42      -16.85     17.66 o
   2  22   0      506.54      516.42     41.37 o
   3  22   0      124.69      124.96     26.02 o
   4  22   0      470.05      435.96     45.08 o
   5  22   0        4.18       27.42     20.88 o
   6  22   0      146.54      170.79     28.78 o
   7  22   0      161.56      164.63     31.08 o
   8  22   0      329.13      379.54     37.53 o
   1  23   0       15.74       32.26     24.23 o
   2  23   0      349.38      325.88     35.38 o
   3  23   0       32.17       50.80     25.89 o
   4  23   0        2.33       30.70     21.34 o
   5  23   0      489.14      518.27     42.80 o
 -22   1   1        8.93       -1.14     16.16 o
 -21   1   1      191.42      167.22     17.17 o
 -20   1   1       93.43       77.05     13.63 o
 -19   1   1       23.44        7.85     10.52 o
 -18   1   1      111.02      131.05     16.91 o
 -17   1   1       91.41       82.77     11.82 o
 -16   1   1      268.19      277.60     16.19 o
 -15   1   1       38.29       50.81      9.66 o
 -14   1   1       30.19       16.70      7.59 o
 -13   1   1        4.89        4.94      6.84 o
 -12   1   1      235.69      242.66     13.82 o
 -11   1   1       19.13       13.78      6.48 o
 -10   1   1      634.59      639.87     15.84 o
  -9   1   1     2421.34     2571.18     30.65 o
  -8   1   1      107.19       93.69      6.36 o
  -7   1   1     1604.58     1867.80     25.96 o
  -6   1   1     6357.74     6122.65     79.03 o
  -5   1   1     5444.31     5490.83     49.92 o
  -4   1   1      216.65      261.60      6.70 o
  -3   1   1      533.68      463.19     14.68 o
  -2   1   1     8748.56     8992.47    157.93 o
  -1   1   1     2281.27     2289.25     35.87 o
   0   1   1      147.74      120.44      9.48 o
   1   1   1        0.90       -1.91      1.91 o
   2   1   1      355.61      359.86      8.00 o
   3   1   1      119.11      114.26      7.01 o
   4   1   1    12003.49    11791.15    129.80 o
   5   1   1       20.57       34.24      8.61 o
   6   1   1     1773.58     1797.25     28.89 o
   7   1   1     2054.86     1999.55     26.92 o
   8   1   1     3237.40     2956.43     33.22 o
   9   1   1      254.78      241.07      9.13 o
  10   1   1       47.92       42.61      5.92 o
  11   1   1     1663.19     1680.23     26.58 o
  12   1   1      461.84      454.26     15.95 o
  13   1   1       29.20       45.44      7.80 o
  14   1   1      279.81      289.34     13.57 o
  15   1   1       48.41       34.56      9.86 o
  16   1   1       58.15       75.03     15.93 o
  17   1   1       19.47       18.24     14.70 o
  18   1   1      168.51      138.12     18.94 o
  19   1   1       23.48       23.65     16.28 o
  20   1   1       17.46       -1.22     19.65 o
  21   1   1        0.03      -24.31     28.56 o
 -22   2   1      127.25      149.07     29.68 o
 -21   2   1       11.26        3.25     12.15 o
 -20   2   1        1.70       13.38     19.99 o
 -19   2   1       10.20        7.85     10.20 o
 -18   2   1      226.75      225.21     17.09 o
 -17   2   1      262.50      238.81     15.87 o
 -16   2   1      120.09       82.01     14.00 o
 -15   2   1       26.05       11.08      7.62 o
 -14   2   1      104.25       90.49      9.58 o
 -13   2   1        3.76        2.11      6.36 o
 -12   2   1      254.67      242.21     13.78 o
 -11   2   1      406.32      436.30     21.26 o
 -10   2   1      227.59      224.40     10.55 o
  -9   2   1      577.18      527.34     12.64 o
  -8   2   1      921.11      868.13     15.82 o
  -7   2   1      114.29      130.83      7.17 o
  -6   2   1     1310.67     1445.98     32.24 o
  -5   2   1      743.24      734.75     13.04 o
  -4   2   1     4750.63     4757.48     46.05 o
  -3   2   1       94.98      112.89      5.81 o
  -2   2   1      364.38      333.07      9.96 o
  -1   2   1    13423.06    13447.60    322.14 o
   0   2   1      904.66      887.79     15.15 o
   1   2   1       59.92       53.91      7.88 o
   2   2   1        5.30        1.37      3.09 o
   3   2   1     6958.72     6731.49     70.15 o
   4   2   1       13.02       31.16      5.48 o
   5   2   1        2.20        1.57      2.27 o
   6   2   1     2149.18     2174.77     29.09 o
   7   2   1      214.07      214.51      6.70 o
   8   2   1      775.47      857.13     14.99 o
   9   2   1      750.14      795.52     15.39 o
  10   2   1       25.89       24.48      5.86 o
  11   2   1       62.20       75.22     11.80 o
  12   2   1      224.27      205.58     10.98 o
  13   2   1      195.13      199.62     20.27 o
  14   2   1      188.07      193.27     11.50 o
  15   2   1       57.51       63.38     10.35 o
  16   2   1      114.28      114.52     12.42 o
  17   2   1      140.61      146.69     18.75 o
  18   2   1       62.36       50.99     16.19 o
  19   2   1        6.43       -1.95     15.70 o
  20   2   1       48.04       61.81     18.96 o
  21   2   1        9.83      -16.43     29.96 o
 -21   3   1      809.70     1006.41     37.08 o
 -20   3   1        0.81      -10.29     10.29 o
 -19   3   1        0.25        6.52     12.01 o
 -18   3   1       97.09       88.67     12.84 o
 -17   3   1     1397.12     1317.63     30.76 o
 -16   3   1       41.70       53.67     15.87 o
 -15   3   1      149.15      142.13     12.50 o
 -14   3   1      237.03      203.22     12.30 o
 -13   3   1     1081.51     1093.75     22.98 o
 -12   3   1      100.53      110.97     13.11 o
 -11   3   1     2117.63     1921.58     32.39 o
 -10   3   1     1765.59     1589.09     25.22 o
  -9   3   1      631.30      590.52     14.52 o
  -8   3   1     2273.88     2317.53     31.46 o
  -7   3   1      606.37      581.95     14.14 o
  -6   3   1     2788.22     2325.61     29.60 o
  -5   3   1      274.86      275.65      9.15 o
  -4   3   1     2512.86     2469.07     33.79 o
  -3   3   1        2.30       -1.95      5.18 o
  -2   3   1     5613.49     5236.30     75.51 o
  -1   3   1        0.37       -4.98      4.98 o
   0   3   1    10080.73    10048.01    121.73 o
   1   3   1     1103.33     1028.94     15.09 o
   2   3   1     5081.49     5078.10     63.44 o
   3   3   1     1656.85     1618.70     22.85 o
   4   3   1       14.68       33.21      4.23 o
   5   3   1     3778.92     3578.22     42.55 o
   6   3   1      105.59      124.64      5.39 o
   7   3   1      141.45      155.67      8.70 o
   8   3   1      878.78      812.03     18.63 o
   9   3   1     2086.47     1925.70     24.43 o
  10   3   1      546.74      559.33     12.88 o
  11   3   1      120.70      112.00      8.62 o
  12   3   1      156.34      150.14      9.83 o
  13   3   1     2273.30     2197.92     33.27 o
  14   3   1      359.46      365.09     18.26 o
  15   3   1      131.39      164.70     13.46 o
  16   3   1       70.06       81.15     13.98 o
  17   3   1      116.05      111.72     23.97 o
  18   3   1        5.84      -15.55     15.55 o
  19   3   1      821.91      771.99     35.43 o
  20   3   1      636.66      639.16     40.49 o
  21   3   1        0.06      -26.72     26.72 o
 -21   4   1        6.16       -7.73     26.37 o
 -20   4   1        1.32       -8.10     13.66 o
 -19   4   1       23.30       15.01     11.05 o
 -18   4   1      696.71      725.47     25.22 o
 -17   4   1       10.95       -2.55      9.40 o
 -16   4   1       40.53       57.78     10.91 o
 -15   4   1      161.21      156.45     13.08 o
 -14   4   1       65.39       72.98      9.06 o
 -13   4   1       18.05        8.30      7.18 o
 -12   4   1     3911.85     3818.09     44.45 o
 -11   4   1      659.23      635.49     18.78 o
 -10   4   1      493.33      474.18     15.77 o
  -9   4   1       85.10       61.47      6.93 o
  -8   4   1      105.75      123.51      8.19 o
  -7   4   1      560.10      614.67     29.73 o
  -6   4   1      871.52      849.06     17.56 o
  -4   4   1     6100.82     6477.60     78.96 o
  -3   4   1     2491.90     2455.29     33.96 o
  -2   4   1     3366.05     3372.82     52.67 o
  -1   4   1       26.02       28.35      4.57 o
   0   4   1     1325.86     1343.17     19.76 o
   1   4   1     1790.50     1716.10     24.08 o
   2   4   1      993.30      929.79     16.42 o
   3   4   1        9.18        9.39      3.59 o
   4   4   1     6231.69     5901.58     79.77 o
   5   4   1      746.84      697.06     15.60 o
   6   4   1      529.71      544.03     13.89 o
   7   4   1     1031.87     1033.58     14.66 o
   8   4   1      807.79      760.43     21.32 o
   9   4   1       67.85       68.72      5.63 o
  10   4   1      912.38      900.78     17.11 o
  11   4   1      851.19      844.20     18.99 o
  12   4   1      353.60      353.43     13.30 o
  13   4   1      582.88      544.78     21.96 o
  14   4   1      284.06      273.23     15.21 o
  15   4   1      352.39      341.72     17.81 o
  16   4   1      335.02      319.90     28.82 o
  17   4   1        6.91      -15.01     15.01 o
  18   4   1      243.91      248.63     25.52 o
  19   4   1       19.00       25.40     18.20 o
  20   4   1       82.25       56.47     24.69 o
  21   4   1       17.32      -14.63     18.51 o
 -21   5   1       49.28       14.37     16.37 o
 -20   5   1     1673.10     1812.67     40.58 o
 -19   5   1       61.39       49.85     12.86 o
 -18   5   1       53.97       42.41     11.46 o
 -17   5   1      176.70      171.73     14.72 o
 -16   5   1      931.52      945.40     29.80 o
 -15   5   1      106.45      136.33     12.60 o
 -14   5   1      703.68      695.39     19.44 o
 -13   5   1     2326.42     2290.64     32.61 o
 -12   5   1      642.91      715.02     17.81 o
 -11   5   1       50.50       38.93     12.94 o
 -10   5   1      331.10      351.38     15.84 o
  -9   5   1     4086.68     3998.69     49.50 o
  -8   5   1      913.78      895.41     18.64 o
  -7   5   1     7021.03     6939.17    112.51 o
  -6   5   1       99.05      113.53      7.63 o
  -5   5   1     3875.94     4080.52     56.85 o
  -4   5   1      461.11      500.17     11.38 o
  -3   5   1      846.00      909.94     17.48 o
  -2   5   1     2242.04     2410.56     51.85 o
  -1   5   1     4431.04     4395.70     58.54 o
   0   5   1      648.31      704.59     15.97 o
   1   5   1      787.35      712.92     25.87 o
   2   5   1      916.32      921.52     24.41 o
   4   5   1     3446.39     3540.45     41.84 o
   5   5   1     3378.12     3323.78     40.95 o
   6   5   1      154.35      132.48      9.27 o
   7   5   1      336.41      340.80     11.55 o
   8   5   1     2121.70     2021.73     28.05 o
   9   5   1      526.76      546.22     12.07 o
  10   5   1      258.39      255.50     11.28 o
  11   5   1      443.29      452.86     16.75 o
  12   5   1     1294.03     1275.38     26.82 o
  13   5   1      151.63      172.65     12.92 o
  14   5   1     1608.74     1618.94     34.03 o
  15   5   1       58.40       80.22     12.62 o
  16   5   1       44.20       30.66     11.23 o
  17   5   1       60.30       57.62     12.88 o
  18   5   1      301.21      287.96     35.72 o
  19   5   1      222.03      255.96     34.70 o
  20   5   1      100.45      110.27     23.08 o
  21   5   1       30.64       10.99     18.87 o
 -21   6   1       16.23        1.82     17.39 o
 -20   6   1        2.20       -4.53     14.46 o
 -19   6   1        3.70       -9.61     10.11 o
 -18   6   1       31.96       43.37     19.66 o
 -17   6   1        7.39       17.50      9.75 o
 -16   6   1       85.36       99.55     12.61 o
 -15   6   1     1443.92     1413.80     32.39 o
 -14   6   1      162.45      177.45     14.27 o
 -13   6   1     2530.53     2434.12     38.06 o
 -12   6   1       94.39       83.76      9.46 o
 -11   6   1        4.36        4.83      7.92 o
  -9   6   1      251.87      251.32     18.20 o
  -8   6   1       28.23       41.68      7.22 o
  -7   6   1     1738.82     1682.54     25.69 o
  -6   6   1     3128.11     3276.23     39.81 o
  -5   6   1      775.12      857.15     15.61 o
  -4   6   1      134.83      214.01      8.00 o
  -3   6   1     1156.17     1127.24     23.77 o
  -2   6   1     1088.21     1376.06     22.88 o
  -1   6   1      574.00      549.19     12.13 o
   0   6   1     2269.34     2405.74     35.75 o
   1   6   1      376.90      405.35     13.27 o
   2   6   1       49.17       56.01      8.35 o
   3   6   1       22.17       40.94      5.67 o
   4   6   1     4122.73     4325.83     50.09 o
   5   6   1      254.83      249.08      9.61 o
   6   6   1     4425.91     4568.55     47.18 o
   7   6   1     9217.84     9554.09     88.92 o
   8   6   1     1030.63     1059.33     19.39 o
   9   6   1      739.11      742.51     18.03 o
  10   6   1      494.90      489.46     18.37 o
  11   6   1     1681.55     1624.43     29.88 o
  12   6   1       73.38       71.71     10.93 o
  13   6   1     2978.40     2869.76     46.76 o
  14   6   1      480.84      499.21     20.93 o
  15   6   1     1824.17     1846.10     42.99 o
  16   6   1      178.53      182.30     16.38 o
  17   6   1      354.48      348.69     21.04 o
  18   6   1      117.83      141.69     26.19 o
  19   6   1       56.42       76.59     24.56 o
  20   6   1       48.27       47.25     20.42 o
  21   6   1        0.03       18.25     21.51 o
 -21   7   1        8.57       24.77     20.08 o
 -20   7   1      115.64      115.25     24.46 o
 -19   7   1      248.44      237.56     18.13 o
 -18   7   1        7.73        5.73     11.94 o
 -17   7   1       72.80       72.83     17.82 o
 -16   7   1        7.35       -4.36      8.78 o
 -15   7   1      450.70      448.97     20.36 o
 -14   7   1      365.24      401.56     17.56 o
 -13   7   1     1004.51      990.72     23.56 o
 -12   7   1      626.18      583.05     21.41 o
 -11   7   1     2032.56     2028.64     31.65 o
 -10   7   1       76.21       68.39      9.91 o
  -9   7   1        0.93       -3.64      3.64 o
  -8   7   1      762.76      827.05     23.18 o
  -7   7   1       18.24       13.49      5.59 o
  -6   7   1      623.51      541.88     19.85 o
  -5   7   1     3286.14     3575.58     41.86 o
  -4   7   1     5459.26     5816.39     68.53 o
  -3   7   1        7.66       10.03      3.00 o
  -2   7   1     8423.21     8753.09     88.42 o
  -1   7   1     1239.13     1325.15     21.59 o
   0   7   1     3379.49     3512.44     45.10 o
   1   7   1        1.08        0.36      2.58 o
   2   7   1     6144.27     5972.78     99.03 o
   3   7   1     4032.05     4367.11     50.90 o
   4   7   1      578.63      548.44     14.10 o
   5   7   1      487.96      494.43     13.97 o
   6   7   1      439.45      471.93     13.21 o
   7   7   1     1362.24     1502.48     24.64 o
   8   7   1       67.24       80.42      8.72 o
   9   7   1     1816.94     1727.05     31.42 o
  10   7   1       34.37       30.60      8.87 o
  11   7   1      430.10      430.71     18.88 o
  12   7   1      135.47      141.17     13.16 o
  13   7   1     4092.63     3856.97     57.23 o
  14   7   1       85.74      106.04     12.89 o
  15   7   1      372.05      391.20     20.16 o
  16   7   1      417.32      430.06     32.34 o
  17   7   1      564.74      592.31     27.80 o
  18   7   1       18.26        3.51     19.93 o
  19   7   1        6.89       19.12     22.98 o
  20   7   1      465.02      471.24     33.50 o
 -20   8   1       59.37       58.65     19.79 o
 -19   8   1       40.24       24.84     14.53 o
 -18   8   1     1294.07     1416.32     35.02 o
 -17   8   1      873.46      941.15     28.42 o
 -16   8   1        5.09        3.99      9.67 o
 -15   8   1       13.31        6.24      9.27 o
 -14   8   1      759.20      733.76     21.85 o
 -13   8   1     2009.57     1993.87     41.77 o
 -12   8   1      377.60      375.90     15.18 o
 -11   8   1    12894.39    12522.57    132.45 o
 -10   8   1      157.79      170.24     19.64 o
  -9   8   1      311.01      322.76     15.96 o
  -8   8   1      480.01      504.92     20.00 o
  -7   8   1      502.41      527.38     21.38 o
  -6   8   1       26.66       19.91      6.41 o
  -5   8   1     7336.04     7841.04     82.26 o
  -4   8   1       29.33       35.80      4.34 o
  -3   8   1     1417.74     1517.20     24.38 o
  -2   8   1      122.70      136.15      8.62 o
  -1   8   1     5088.34     5695.57     62.32 o
   0   8   1      223.17      225.77     10.50 o
   1   8   1     1764.36     1934.08     33.34 o
   2   8   1     1295.40     1328.00     24.33 o
   3   8   1     4020.52     4338.60     55.84 o
   4   8   1      565.49      585.92     15.35 o
   5   8   1      150.73      183.16     10.19 o
   6   8   1     1318.38     1388.43     23.34 o
   7   8   1      415.52      455.34     14.34 o
   8   8   1      288.26      337.22     13.50 o
   9   8   1      176.01      190.71     11.90 o
  10   8   1     2124.80     2165.20     38.01 o
  11   8   1        0.74       11.44      8.65 o
  12   8   1      119.06      129.11     13.21 o
  13   8   1     1948.95     1935.91     37.96 o
  14   8   1      484.88      494.83     21.49 o
  15   8   1      594.71      583.93     25.39 o
  16   8   1      312.49      319.25     22.13 o
  17   8   1       91.50       89.93     15.62 o
  18   8   1      118.34       94.77     25.51 o
  19   8   1      190.01      176.53     29.72 o
  20   8   1      511.57      551.75     43.99 o
 -20   9   1      114.84      111.01     28.86 o
 -19   9   1      140.21      158.15     31.23 o
 -18   9   1      309.18      354.04     20.59 o
 -17   9   1      344.11      325.44     21.32 o
 -16   9   1      329.24      348.70     19.72 o
 -15   9   1      380.12      381.34     19.77 o
 -14   9   1       28.02       25.36      9.43 o
 -13   9   1      209.40      197.61     13.49 o
 -12   9   1      547.62      564.09     19.18 o
 -11   9   1       60.33       70.29     11.23 o
 -10   9   1      133.63      128.35     14.48 o
  -9   9   1      228.88      225.56     14.31 o
  -8   9   1     4227.88     4126.05     64.12 o
  -7   9   1      565.03      521.19     20.24 o
  -6   9   1     4010.31     4293.14     55.98 o
  -5   9   1     1321.12     1313.55     23.24 o
  -4   9   1     1579.72     1698.91     22.29 o
  -3   9   1     1629.80     1763.58     23.16 o
  -2   9   1      624.55      725.54     20.61 o
  -1   9   1     3985.16     4192.18     47.23 o
   0   9   1       11.06       14.83      4.24 o
   1   9   1      237.55      238.87     13.37 o
   2   9   1     1184.49     1264.02     24.60 o
   3   9   1      796.51      711.50     37.62 o
   4   9   1       40.36       21.99      6.02 o
   5   9   1     1210.03     1284.98     24.33 o
   6   9   1       99.12      115.30      8.59 o
   7   9   1     1554.38     1632.08     27.27 o
   8   9   1     3628.66     3731.42     69.24 o
   9   9   1      169.32      150.23     11.10 o
  10   9   1     1478.82     1417.69     30.46 o
  11   9   1       76.41       65.77     10.68 o
  12   9   1        2.56        7.57      8.77 o
  13   9   1      533.68      500.86     24.43 o
  14   9   1        0.09       -5.26      9.94 o
  15   9   1      797.65      765.84     32.76 o
  16   9   1      241.53      239.66     26.22 o
  17   9   1      526.98      539.17     39.62 o
  18   9   1      193.45      197.95     29.07 o
  19   9   1      494.90      550.41     49.14 o
  20   9   1        1.85       39.51     22.54 o
 -20  10   1       65.20      112.83     25.47 o
 -19  10   1       95.53      144.81     23.63 o
 -18  10   1      190.11      154.55     24.73 o
 -17  10   1       23.37       19.44     11.22 o
 -16  10   1      288.94      290.22     18.27 o
 -15  10   1        0.85       -9.19      9.19 o
 -14  10   1       96.34       80.71     11.20 o
 -13  10   1       15.28       19.43      8.91 o
 -12  10   1      117.06      107.63     12.45 o
 -11  10   1      194.30      208.17     15.45 o
 -10  10   1     1156.51     1167.31     28.01 o
  -9  10   1      214.66      231.11     17.69 o
  -8  10   1       38.24       47.98      9.72 o
  -7  10   1       35.23       47.38      9.38 o
  -6  10   1      654.21      662.70     28.12 o
  -5  10   1      114.52      108.26      6.28 o
  -4  10   1        1.14       -2.44      3.20 o
  -3  10   1        4.59        5.41      2.80 o
  -2  10   1      424.58      449.06     12.15 o
  -1  10   1      189.74      160.68     11.60 o
   0  10   1      721.48      861.03     17.82 o
   1  10   1      181.43      206.77     10.21 o
   2  10   1      612.81      693.60     19.01 o
   3  10   1       56.32       43.43      9.75 o
   4  10   1      194.81      190.97     10.76 o
   5  10   1      419.75      438.63     17.92 o
   6  10   1        0.16       -2.11      5.04 o
   7  10   1      427.83      419.29     15.00 o
   8  10   1       57.97       72.25      8.91 o
   9  10   1        4.75        3.48      6.64 o
  10  10   1        5.98        6.70      9.74 o
  11  10   1      499.63      508.56     32.80 o
  12  10   1      525.90      532.90     25.20 o
  13  10   1       47.23       38.76     11.66 o
  14  10   1      140.23      146.85     16.68 o
  15  10   1      238.12      244.74     19.66 o
  16  10   1       85.00       84.26     21.39 o
  17  10   1       70.90       77.17     22.02 o
  18  10   1        5.34       23.97     23.03 o
  19  10   1       31.62       25.51     41.19 o
 -19  11   1       21.61       13.51     18.42 o
 -18  11   1      206.20      206.10     26.05 o
 -17  11   1       58.12      100.44     21.47 o
 -16  11   1        3.40        7.20     11.76 o
 -15  11   1      483.53      451.52     21.46 o
 -14  11   1       12.67       11.05      9.01 o
 -13  11   1       45.78       46.63      9.64 o
 -12  11   1      737.44      751.47     21.61 o
 -11  11   1      561.46      545.45     21.20 o
 -10  11   1      194.11      185.21     13.83 o
  -9  11   1      103.51       88.75     11.66 o
  -8  11   1      148.22      127.93     12.27 o
  -7  11   1        7.46       25.34      9.31 o
  -6  11   1       55.54       61.49      9.55 o
  -5  11   1     3158.25     3249.32     47.13 o
  -4  11   1        0.00        0.47      4.33 o
  -3  11   1     1144.78     1145.92     25.93 o
  -2  11   1      127.72      119.55     11.52 o
  -1  11   1     4354.21     4365.85     58.26 o
   0  11   1      176.43      157.08     10.40 o
   1  11   1        0.01        3.24      3.67 o
   2  11   1      163.95      180.21     13.59 o
   3  11   1     3055.90     3075.57     53.40 o
   4  11   1       33.02       16.52      8.49 o
   5  11   1      446.90      503.97     22.08 o
   6  11   1     1010.48     1015.82     25.81 o
   7  11   1     1413.53     1426.06     26.62 o
   8  11   1      517.69      495.14     16.80 o
   9  11   1      118.92      153.44     11.76 o
  10  11   1      359.25      360.35     20.13 o
  11  11   1        5.10        2.21     10.52 o
  12  11   1     1681.05     1641.35     38.94 o
  13  11   1      114.86      138.53     16.07 o
  14  11   1      186.10      200.76     18.16 o
  15  11   1      236.48      214.64     19.00 o
  16  11   1        4.53      -11.92     12.87 o
  17  11   1        2.55       -0.07     13.26 o
  18  11   1        7.04       28.03     23.01 o
  19  11   1        1.19       26.77     38.22 o
 -19  12   1       82.41       36.98     21.92 o
 -18  12   1       50.44       56.79     20.38 o
 -17  12   1        7.37      -14.29     14.29 o
 -16  12   1       81.03       58.33     14.13 o
 -15  12   1      543.36      610.88     27.39 o
 -14  12   1       71.97       86.51     12.56 o
 -13  12   1      122.29      108.00     11.97 o
 -12  12   1      204.22      215.95     13.80 o
 -11  12   1      677.99      598.61     28.03 o
 -10  12   1      213.43      220.76     15.94 o
  -9  12   1      199.09      169.22     14.10 o
  -8  12   1      470.94      449.46     19.08 o
  -7  12   1       81.58       93.30     11.27 o
  -6  12   1      514.22      486.07     18.75 o
  -5  12   1        3.33       -4.35      5.83 o
  -4  12   1     1760.32     1661.86     30.45 o
  -3  12   1       24.97       11.84      6.25 o
  -2  12   1      149.50      147.14      8.66 o
  -1  12   1        2.21        1.96      3.81 o
   0  12   1     3084.32     3191.17     53.51 o
   1  12   1      306.24      315.52     17.01 o
   2  12   1      142.32      144.21     15.87 o
   3  12   1     3314.57     3363.88     58.33 o
   4  12   1        3.86       -0.43      4.46 o
   5  12   1      151.82      143.99     11.54 o
   6  12   1       57.06       58.12      9.01 o
   7  12   1      599.41      636.11     18.62 o
   8  12   1      520.07      515.07     19.38 o
   9  12   1        4.70        7.14     10.09 o
  10  12   1       12.28       -4.25      9.94 o
  11  12   1      190.03      202.79     17.43 o
  12  12   1       93.19      115.70     15.23 o
  13  12   1      494.04      490.59     24.50 o
  14  12   1       18.40       12.06     12.85 o
  15  12   1      514.35      553.50     38.31 o
  16  12   1        0.25      -12.79     12.79 o
  17  12   1       66.32       47.69     33.41 o
  18  12   1       80.79       91.10     26.19 o
 -18  13   1      136.69      101.30     24.67 o
 -17  13   1      172.35      150.87     24.36 o
 -16  13   1      428.28      431.72     33.07 o
 -15  13   1      367.77      359.44     25.48 o
 -14  13   1       58.95       25.90     12.16 o
 -13  13   1      522.57      535.79     26.05 o
 -12  13   1       16.52        5.35      9.90 o
 -11  13   1      259.88      248.72     16.23 o
 -10  13   1     1462.25     1418.21     31.73 o
  -9  13   1        3.58        5.21     12.19 o
  -8  13   1       12.40        0.81     16.48 o
  -7  13   1       61.79       54.35     12.80 o
  -6  13   1      762.59      845.86     23.16 o
  -5  13   1       14.20       15.97      8.85 o
  -4  13   1     1673.15     1700.21     31.55 o
  -3  13   1        7.07       -4.20      6.25 o
  -2  13   1      677.92      669.59     20.60 o
  -1  13   1      849.48      893.28     20.82 o
   0  13   1     6786.71     6733.37     86.00 o
   1  13   1       35.99       26.09      8.76 o
   2  13   1     8458.86     8376.28    104.22 o
   3  13   1        1.81        1.26      6.49 o
   4  13   1      302.09      293.25     18.66 o
   5  13   1     2463.67     2460.34     39.93 o
   6  13   1     2097.87     2066.23     36.39 o
   7  13   1       91.95       54.15     11.74 o
   8  13   1       79.52       59.96     12.28 o
   9  13   1      426.10      432.64     24.07 o
  10  13   1        6.32       -0.82     10.81 o
  11  13   1      364.00      311.92     20.73 o
  12  13   1        3.98        2.06     11.48 o
  13  13   1     1319.32     1258.61     36.74 o
  14  13   1      191.99      240.26     20.13 o
  15  13   1       99.29       95.41     17.31 o
  16  13   1      101.80      126.40     19.09 o
  17  13   1      975.84      922.50     49.40 o
  18  13   1      245.42      284.65     78.68 o
 -17  14   1       89.45       82.94     21.86 o
 -16  14   1        0.27        1.37     16.74 o
 -15  14   1      657.86      666.34     44.25 o
 -14  14   1      689.21      658.98     50.71 o
 -13  14   1      437.26      448.85     24.93 o
 -12  14   1      125.82      102.46     19.21 o
 -11  14   1      951.77      879.81     30.69 o
 -10  14   1      746.65      770.93     28.08 o
  -9  14   1      360.37      294.83     19.84 o
  -8  14   1       19.28       30.44     10.76 o
  -7  14   1      339.19      363.41     20.75 o
  -6  14   1      216.97      281.47     24.34 o
  -5  14   1     2752.59     2440.53     48.51 o
  -4  14   1      104.78      115.48     23.69 o
  -3  14   1     8162.84     8107.89    113.41 o
  -2  14   1      230.90      220.29     16.54 o
  -1  14   1        0.72        2.57      7.32 o
   0  14   1        0.32       -2.59      6.11 o
   1  14   1     2763.96     2797.58     41.95 o
   2  14   1      832.02      850.09     22.25 o
   3  14   1      715.02      733.23     26.06 o
   4  14   1       37.83       28.12      8.56 o
   5  14   1     3280.53     3239.24     53.43 o
   6  14   1     1399.96     1391.71     33.55 o
   7  14   1      648.39      537.45     26.42 o
   8  14   1      494.02      478.41     23.29 o
   9  14   1      179.54      184.96     16.78 o
  10  14   1      807.52      808.59     29.09 o
  11  14   1      384.48      332.58     26.43 o
  12  14   1      579.71      628.73     27.93 o
  13  14   1       31.98       21.89     13.35 o
  14  14   1      631.83      624.35     37.78 o
  15  14   1       12.70       11.72     15.06 o
  16  14   1      224.01      199.93     22.08 o
  17  14   1        7.61       12.92     30.85 o
 -17  15   1        2.32       30.86     20.93 o
 -16  15   1     1037.35     1133.22     77.36 o
 -15  15   1       20.24       18.74     17.52 o
 -14  15   1       11.20       11.78     14.56 o
 -13  15   1      402.36      430.25     31.70 o
 -12  15   1     1189.70     1225.91     35.91 o
 -11  15   1        6.06       -8.75     10.11 o
 -10  15   1        0.09       -2.85     10.46 o
  -9  15   1      638.47      656.97     26.93 o
  -8  15   1      610.27      518.02     24.86 o
  -7  15   1     1282.22     1294.63     35.17 o
  -6  15   1      267.44      277.55     19.01 o
  -5  15   1      184.89      243.28     17.74 o
  -4  15   1        9.88        1.74     12.43 o
  -3  15   1      119.10      107.11     13.50 o
  -2  15   1        2.14       -7.92      7.92 o
  -1  15   1      172.18      175.21     15.37 o
   0  15   1     1767.93     1817.19     40.15 o
   1  15   1        3.11       -1.69      7.90 o
   2  15   1      194.25      201.05     13.34 o
   3  15   1       55.28       44.21      9.15 o
   4  15   1        8.29       22.77      9.93 o
   5  15   1      611.53      614.10     24.49 o
   6  15   1       34.39       -2.15     10.07 o
   7  15   1       81.06       77.85     13.38 o
   8  15   1      331.55      359.42     21.31 o
   9  15   1      443.99      459.01     23.98 o
  10  15   1      874.29      914.79     31.21 o
  11  15   1        7.38      -16.48     16.48 o
  12  15   1      394.20      410.46     24.57 o
  13  15   1      105.96       49.85     16.42 o
  14  15   1      386.41      427.22     26.37 o
  15  15   1        6.10       14.01     15.37 o
  16  15   1       73.90       51.82     17.65 o
 -16  16   1        0.88       -6.27     18.57 o
 -15  16   1      318.23      335.61     30.35 o
 -14  16   1       95.09      135.23     22.33 o
 -13  16   1      655.92      655.28     39.11 o
 -12  16   1      280.16      319.14     33.17 o
 -11  16   1       12.03       -5.55     11.10 o
 -10  16   1       96.15       81.72     14.48 o
  -9  16   1      246.24      259.16     19.57 o
  -8  16   1     1056.99     1059.44     33.15 o
  -7  16   1       20.32        1.56     10.52 o
  -6  16   1      856.03      807.81     28.41 o
  -5  16   1      399.97      409.99     22.70 o
  -4  16   1      114.72       75.95     12.92 o
  -3  16   1       25.73       21.31     11.22 o
  -2  16   1        0.28       -7.60      8.51 o
  -1  16   1      197.60      177.41     16.00 o
   0  16   1     2910.48     2922.38     54.88 o
   1  16   1      612.50      637.61     30.69 o
   2  16   1     2283.19     2315.61     54.14 o
   3  16   1      753.71      760.98     27.91 o
   4  16   1       51.14       38.12     11.06 o
   5  16   1      172.65      165.70     16.77 o
   6  16   1      457.69      403.67     27.76 o
   7  16   1     1123.93     1136.01     32.26 o
   8  16   1      495.49      436.14     23.29 o
   9  16   1      150.51      113.89     15.81 o
  10  16   1        7.32       -3.19     11.73 o
  11  16   1      572.84      570.02     32.51 o
  12  16   1      205.83      218.18     26.49 o
  13  16   1       90.55       45.92     17.86 o
  14  16   1       55.83       25.75     14.78 o
  15  16   1     1186.31     1296.93     80.28 o
  16  16   1       99.86       80.13     29.30 o
 -15  17   1       30.62       33.92     18.44 o
 -14  17   1      349.05      426.89     34.04 o
 -13  17   1      210.07      201.07     25.23 o
 -12  17   1       40.24       30.10     31.42 o
 -11  17   1      171.19      143.67     21.93 o
 -10  17   1      144.03      141.54     16.94 o
  -9  17   1       15.25       14.77     17.23 o
  -8  17   1       69.45       48.69     13.14 o
  -7  17   1      722.20      652.88     28.53 o
  -6  17   1      342.67      355.49     22.32 o
  -5  17   1       17.23        9.05     13.60 o
  -4  17   1      108.93      105.71     20.85 o
  -3  17   1        0.58       -9.12      9.12 o
  -2  17   1      576.52      551.55     36.49 o
  -1  17   1      268.09      290.33     19.76 o
   0  17   1        7.69       -5.35     12.10 o
   1  17   1      326.03      289.02     22.84 o
   2  17   1      532.06      514.65     28.58 o
   3  17   1      644.36      661.65     30.71 o
   4  17   1      360.62      354.97     24.87 o
   5  17   1      402.61      402.13     23.47 o
   6  17   1       37.43       29.72     11.84 o
   7  17   1      101.72       91.02     14.56 o
   8  17   1       40.94       21.83     12.31 o
   9  17   1     1016.22     1013.79     38.35 o
  10  17   1       13.83        1.99     12.67 o
  11  17   1        0.32      -12.94     12.94 o
  12  17   1        6.62      -13.33     13.33 o
  13  17   1       75.40       48.77     23.61 o
  14  17   1       14.89       39.90     19.12 o
  15  17   1        0.97        2.13     15.80 o
 -14  18   1       18.05        8.73     20.06 o
 -13  18   1      128.23      153.12     24.63 o
 -12  18   1        1.86       -4.44     15.93 o
 -11  18   1       34.07       14.52     16.84 o
 -10  18   1      658.96      630.59     43.30 o
  -9  18   1      821.49      846.85     40.08 o
  -8  18   1      106.08      109.88     15.67 o
  -7  18   1      710.45      749.07     30.31 o
  -6  18   1        0.03        1.04     10.74 o
  -5  18   1      102.28       87.82     19.66 o
  -4  18   1        0.68      -10.09     10.09 o
  -3  18   1     1375.08     1371.64     37.55 o
  -2  18   1      344.76      326.19     21.34 o
  -1  18   1       21.19       32.67     14.44 o
   0  18   1      331.84      333.79     24.70 o
   1  18   1     1499.26     1453.96     43.65 o
   2  18   1      373.80      388.34     26.41 o
   3  18   1        5.08       -9.37     12.74 o
   4  18   1      183.30      185.19     20.64 o
   5  18   1      796.01      819.97     34.25 o
   6  18   1       83.11       89.46     17.21 o
   7  18   1       42.39       41.10     18.39 o
   8  18   1       16.91       16.21     13.40 o
   9  18   1       36.74       39.30     14.45 o
  10  18   1      499.10      562.47     30.06 o
  11  18   1      215.53      183.89     20.05 o
  12  18   1      519.68      582.16     30.36 o
  13  18   1       77.74       76.30     18.44 o
  14  18   1      226.64      232.92     24.07 o
 -13  19   1       61.20       84.93     30.50 o
 -12  19   1      597.66      609.05     40.30 o
 -11  19   1        0.52        5.22     23.20 o
 -10  19   1       10.98       18.40     16.88 o
  -9  19   1        1.48        6.03     15.70 o
  -8  19   1      229.11      218.00     24.70 o
  -7  19   1       42.81       24.79     15.75 o
  -6  19   1       15.40       -7.35     11.72 o
  -5  19   1       42.30       38.89     13.07 o
  -4  19   1        0.29       -4.07     10.99 o
  -3  19   1        0.83       -3.92     13.04 o
  -2  19   1      359.74      411.88     26.95 o
  -1  19   1      227.18      192.77     29.78 o
   0  19   1      103.20      112.05     18.23 o
   1  19   1       19.36       -0.10     13.21 o
   2  19   1       36.50       55.09     15.92 o
   3  19   1       58.56       59.43     16.17 o
   4  19   1      536.58      524.26     30.33 o
   5  19   1        0.74      -14.06     14.06 o
   6  19   1        4.51        6.39     14.74 o
   7  19   1       19.63       -0.65     14.26 o
   8  19   1        1.97       -9.19     16.43 o
   9  19   1      100.83       70.87     18.57 o
  10  19   1       10.83      -14.20     15.40 o
  11  19   1        0.59       15.16     15.21 o
  12  19   1        0.71       -5.01     17.45 o
 -11  20   1        0.10       -9.67     30.71 o
 -10  20   1      100.38      129.06     22.95 o
  -9  20   1      135.76       92.15     20.77 o
  -8  20   1       23.37       19.69     21.62 o
  -7  20   1       31.83       12.48     16.44 o
  -6  20   1        8.02        5.59     18.43 o
  -5  20   1      484.37      455.02     38.00 o
  -4  20   1      358.20      426.65     36.68 o
  -3  20   1     1022.50     1086.64     67.93 o
  -2  20   1       42.14       79.76     17.69 o
  -1  20   1       52.49       34.55     23.44 o
   0  20   1      137.53      168.41     20.57 o
   1  20   1     1081.16     1156.17     49.30 o
   2  20   1      448.81      403.82     31.06 o
   3  20   1       65.88       68.70     17.44 o
   4  20   1        0.06        4.26     14.79 o
   5  20   1      642.32      644.59     33.38 o
   6  20   1      242.10      226.41     23.77 o
   7  20   1      208.55      193.27     22.77 o
   8  20   1       60.80       52.92     19.46 o
   9  20   1      146.43      116.89     23.75 o
  10  20   1        1.16      -14.68     15.62 o
  11  20   1      315.91      351.19     34.76 o
 -10  21   1      376.07      491.46     36.37 o
  -9  21   1      267.37      318.77     30.71 o
  -8  21   1       27.08      -11.50     19.31 o
  -7  21   1      153.83      177.45     27.96 o
  -6  21   1      222.42      260.54     31.64 o
  -5  21   1      382.25      452.73     39.28 o
  -4  21   1      138.36      182.04     38.62 o
  -3  21   1       93.34      107.12     23.84 o
  -2  21   1       49.14       21.57     19.84 o
  -1  21   1       18.83       23.94     19.57 o
   0  21   1       32.03       59.88     20.99 o
   1  21   1       15.15       19.57     17.04 o
   2  21   1       52.19       65.19     25.10 o
   3  21   1        5.84       -0.60     19.15 o
   4  21   1       77.32       75.29     23.41 o
   5  21   1       12.36        7.31     15.99 o
   6  21   1       45.50       28.26     16.54 o
   7  21   1      319.51      286.07     32.01 o
   8  21   1       84.88       90.51     23.83 o
   9  21   1       14.98        7.01     19.03 o
  10  21   1       42.94       63.46     35.37 o
  -8  22   1      451.19      474.27     41.54 o
  -7  22   1        7.85       16.74     39.62 o
  -6  22   1       58.35       70.27     24.16 o
  -5  22   1       98.12      143.35     32.30 o
  -4  22   1     1513.54     1562.07     63.42 o
  -3  22   1       25.91       13.24     19.93 o
  -2  22   1      145.39      172.07     28.62 o
  -1  22   1       11.59       50.22     21.72 o
   0  22   1      178.72      144.30     26.33 o
   1  22   1      207.18      171.47     34.31 o
   2  22   1       80.11       55.86     22.12 o
   3  22   1      121.78      124.78     29.68 o
   4  22   1       43.98       80.09     23.20 o
   5  22   1      215.03      216.08     45.30 o
   6  22   1     1095.72     1208.54     73.47 o
   7  22   1      401.21      382.55     37.83 o
   8  22   1        1.80        4.58     19.03 o
  -5  23   1       19.78       22.23     21.07 o
  -4  23   1       23.47       20.37     21.89 o
  -3  23   1       22.95        4.38     19.54 o
  -2  23   1        2.38        0.16     19.61 o
  -1  23   1      204.40      197.07     29.87 o
   0  23   1        0.76       33.07     35.39 o
   1  23   1       52.18       69.33     23.14 o
   2  23   1        8.12      -15.22     19.74 o
   3  23   1      151.81      120.49     25.98 o
   4  23   1       59.32       41.39     21.52 o
   5  23   1      542.07      550.06     43.09 o
 -22   0   2      121.43      122.64     32.64 o
 -21   0   2       81.81       92.93     29.02 o
 -20   0   2      262.98      325.19     40.99 o
 -19   0   2       12.73       12.07     13.75 o
 -18   0   2       67.84       70.69     16.65 o
 -17   0   2      157.41      204.11     20.61 o
 -16   0   2     3317.42     3189.39    133.62 o
 -15   0   2       49.27       31.18     12.00 o
 -14   0   2      320.31      241.45     18.24 o
 -13   0   2      829.27      826.12     43.68 o
 -12   0   2     1050.11     1103.82     29.44 o
 -11   0   2        1.21        1.27      7.05 o
 -10   0   2        6.63       16.95      6.97 o
  -9   0   2      348.42      339.87     15.08 o
  -8   0   2    19754.13    20828.95    247.74 o
  -7   0   2        4.92       -5.59      5.59 o
  -6   0   2    13635.21    14008.89    235.91 o
  -5   0   2      584.30      443.86     89.57 o
  -3   0   2      760.01      770.14     24.24 o
  -2   0   2     4613.68     5188.41     97.26 o
  -1   0   2     6420.39     6298.08    190.77 o
   0   0   2    12128.54    11844.28    204.17 o
   1   0   2      910.40      914.32     26.92 o
   2   0   2   235573.75   217063.63   3004.52 o
   3   0   2      801.81      730.22     25.70 o
   5   0   2     4126.09     4185.28    107.92 o
   6   0   2      107.86      132.28     16.17 o
   7   0   2     8202.41     7939.33    123.34 o
   8   0   2     1624.57     1591.19     39.41 o
   9   0   2     5746.63     5623.09     98.20 o
  10   0   2       74.67       75.43     16.00 o
  11   0   2     6047.17     5721.98    105.54 o
  12   0   2      675.63      738.12     67.68 o
  13   0   2       67.31       57.75     18.62 o
  14   0   2      544.15      539.12     35.34 o
  15   0   2     1183.98     1143.46     55.63 o
  16   0   2       82.17       82.73     66.00 o
  17   0   2      102.02      110.13     28.70 o
  18   0   2     1218.70     1236.66     85.10 o
  19   0   2      193.63      178.19     37.07 o
  20   0   2      435.10      406.40     67.26 o
  21   0   2       31.51      -22.49     22.49 o
 -21   1   2        4.75       20.24     15.92 o
 -20   1   2      158.98      169.25     21.12 o
 -19   1   2      307.98      300.22     21.02 o
 -18   1   2      174.94      162.30     14.19 o
 -17   1   2        3.76       -7.12      8.11 o
 -16   1   2      776.31      752.97     21.09 o
 -15   1   2      777.71      704.59     19.57 o
 -14   1   2        0.01       -4.83      6.36 o
 -13   1   2      641.61      610.90     19.98 o
 -12   1   2       60.32       72.12     12.02 o
 -11   1   2      584.62      552.22     14.53 o
 -10   1   2       34.85       31.90      5.59 o
  -9   1   2     2274.30     2169.07     26.88 o
  -8   1   2      571.86      637.82     12.40 o
  -7   1   2        5.23        1.93      3.07 o
  -6   1   2      591.15      669.16     11.78 o
  -5   1   2     9568.78     8678.10    405.71 o
  -3   1   2     4054.48     4399.92     70.32 o
  -2   1   2     1037.17     1065.90     23.38 o
  -1   1   2    12738.58    12487.79    177.05 o
   0   1   2     4110.51     4099.67     64.51 o
   1   1   2      103.64      104.64      5.52 o
   2   1   2    72153.89    69856.40    735.10 o
   3   1   2     1046.25     1031.58     19.18 o
   4   1   2      705.73      731.94     19.10 o
   5   1   2      164.02      126.78      9.77 o
   6   1   2       40.77       29.50      9.36 o
   7   1   2     3115.13     3012.50     40.09 o
   8   1   2     2778.90     2778.44     39.71 o
   9   1   2       59.32       40.66     12.31 o
  10   1   2     2147.25     2262.38     38.47 o
  11   1   2        3.21       -9.43     10.39 o
  12   1   2      508.09      523.23     22.87 o
  13   1   2        4.72        5.62     11.37 o
  14   1   2      141.61      152.38     17.47 o
  15   1   2        6.10       20.57     14.81 o
  16   1   2      102.92       94.50     19.45 o
  17   1   2        1.05       10.55     17.26 o
  18   1   2       17.57        9.35     18.71 o
  19   1   2        3.29      -16.12     16.12 o
  20   1   2      129.95      130.62     19.88 o
  21   1   2       56.88       57.88     18.59 o
 -21   2   2        0.34      -13.66     13.71 o
 -20   2   2        8.33      -14.37     20.58 o
 -19   2   2        9.87        2.13     11.32 o
 -18   2   2      778.37      707.51     24.16 o
 -17   2   2       90.71      102.86     11.69 o
 -16   2   2     1276.21     1215.44     25.85 o
 -15   2   2      242.58      195.10     12.51 o
 -14   2   2      374.70      432.67     16.07 o
 -13   2   2       23.58       28.78      8.98 o
 -12   2   2      218.30      214.83     11.52 o
 -11   2   2     1490.53     1534.12     23.73 o
 -10   2   2       45.54       32.92      5.69 o
  -9   2   2       27.33       45.89      5.61 o
  -8   2   2      571.38      551.25     13.99 o
  -7   2   2    10193.71     9749.02     92.96 o
  -6   2   2      355.10      380.86      9.38 o
  -5   2   2    10128.68    11054.98    131.90 o
  -4   2   2       46.84       16.46     13.10 o
  -3   2   2    17379.13    17237.97    242.79 o
  -2   2   2      163.52      163.35     11.93 o
  -1   2   2       19.34       11.13      3.97 o
   0   2   2    14161.51    14262.77    199.89 o
   1   2   2     4189.25     4218.83     51.56 o
   2   2   2    16202.91    15874.53    159.00 o
   3   2   2       66.98       74.03      8.33 o
   4   2   2      386.82      311.74     14.95 o
   5   2   2     4721.33     4579.09     61.65 o
   6   2   2     1030.73      994.71     19.93 o
   7   2   2     2437.08     2360.79     33.66 o
   8   2   2      149.45      123.27     10.46 o
   9   2   2       11.78       12.43      7.30 o
  10   2   2        0.57        1.96      8.02 o
  11   2   2      286.86      336.21     23.07 o
  12   2   2     2645.82     2535.19     45.10 o
  13   2   2      380.92      371.42     22.60 o
  14   2   2       21.52        2.96     12.63 o
  15   2   2       17.77       23.53     13.99 o
  16   2   2      214.04      240.06     24.48 o
  17   2   2      740.73      716.34     37.58 o
  18   2   2       51.89       47.61     17.12 o
  19   2   2       80.86       83.09     20.07 o
  20   2   2      281.74      296.80     27.02 o
  21   2   2       79.34       58.38     21.21 o
 -21   3   2      226.12      280.57     43.62 o
 -20   3   2       73.70       62.09     14.63 o
 -19   3   2        2.20        4.74     15.20 o
 -18   3   2      176.45      124.76     13.38 o
 -17   3   2       48.36       62.25     11.51 o
 -16   3   2      158.11      142.92     11.71 o
 -15   3   2       74.46       58.51      9.08 o
 -14   3   2       79.60       70.40      8.85 o
 -13   3   2       66.31       68.97      8.86 o
 -12   3   2        1.87       11.49      6.47 o
 -11   3   2        0.35        0.30      5.48 o
 -10   3   2      428.34      426.91     12.91 o
  -9   3   2      229.16      217.14      9.35 o
  -8   3   2      171.26      184.54      8.75 o
  -7   3   2        0.29       -2.93      3.56 o
  -6   3   2      590.04      572.06     13.20 o
  -5   3   2      110.65      129.41      7.22 o
  -4   3   2      266.60      269.42     18.07 o
  -3   3   2      427.29      410.68     15.20 o
  -2   3   2      396.16      449.72     16.16 o
  -1   3   2      560.38      648.88     16.74 o
   0   3   2     4721.76     4720.18    171.74 o
   1   3   2      863.00      824.01     26.57 o
   2   3   2     1315.30     1354.00     41.13 o
   3   3   2      130.03      119.63      9.68 o
   4   3   2      293.43      293.68     15.02 o
   5   3   2     1617.08     1633.03     25.71 o
   6   3   2     1044.80     1006.05     20.12 o
   7   3   2      563.23      567.35     14.54 o
   8   3   2      665.12      676.50     17.09 o
   9   3   2      355.85      357.75     17.47 o
  10   3   2      469.69      510.98     21.87 o
  11   3   2        0.22      -11.53     13.51 o
  12   3   2        6.51       -7.77     11.63 o
  13   3   2       20.97       24.14     12.91 o
  14   3   2      465.45      430.99     25.07 o
  15   3   2       77.34       62.81     15.60 o
  16   3   2        4.74        8.56     16.57 o
  17   3   2      811.22      804.40     34.25 o
  18   3   2       31.21       32.66     17.16 o
  19   3   2        8.46        9.50     17.73 o
  20   3   2      548.01      563.50     38.39 o
  21   3   2       17.42       21.88     20.04 o
 -21   4   2      673.07      751.23     48.82 o
 -20   4   2       50.18       51.34     14.30 o
 -19   4   2        0.19       -5.79     20.55 o
 -18   4   2       45.19       50.27     13.05 o
 -17   4   2      265.01      275.86     21.02 o
 -16   4   2        6.63       -1.35      7.47 o
 -15   4   2       13.66        6.03      7.55 o
 -14   4   2      104.32       89.52      9.49 o
 -13   4   2     3988.39     3752.13     47.49 o
 -12   4   2     3436.06     3202.38     41.73 o
 -11   4   2     2742.14     2625.01     35.19 o
 -10   4   2      379.58      354.15     12.37 o
  -9   4   2      179.73      156.95      8.71 o
  -8   4   2     1332.71     1225.17     21.68 o
  -7   4   2      527.65      557.00     13.58 o
  -6   4   2      342.48      338.73     11.01 o
  -5   4   2      369.74      409.48     11.95 o
  -4   4   2     1779.27     1856.19     71.10 o
  -3   4   2     5948.71     6534.88     90.03 o
  -2   4   2     2991.07     2997.77     45.58 o
  -1   4   2    11617.81    11699.27    169.09 o
   0   4   2     3965.57     3876.44     86.17 o
   1   4   2     1472.99     1396.61     37.52 o
   2   4   2        0.84        0.78      3.12 o
   3   4   2     1989.80     1993.93     32.06 o
   4   4   2       68.08       64.74      6.66 o
   5   4   2      145.22      149.51      9.80 o
   6   4   2      498.28      441.41     19.91 o
   7   4   2     5701.55     5557.93     61.37 o
   8   4   2     1473.00     1483.36     25.81 o
   9   4   2      114.43       97.99     11.74 o
  10   4   2      581.13      619.46     32.49 o
  11   4   2     2079.99     1994.69     41.87 o
  12   4   2      862.15      861.17     35.59 o
  13   4   2       45.27       53.94     13.55 o
  14   4   2       45.78       41.44     16.92 o
  15   4   2      299.71      281.26     25.13 o
  16   4   2     1133.81     1182.05     34.97 o
  17   4   2      721.64      732.62     33.32 o
  18   4   2      143.01      133.57     20.39 o
  19   4   2      165.86      140.03     24.65 o
  20   4   2       97.93      129.93     25.55 o
  21   4   2      525.86      560.23     49.63 o
 -21   5   2        4.99        7.30     13.06 o
 -20   5   2      401.79      445.86     31.15 o
 -19   5   2      336.88      334.54     23.06 o
 -18   5   2       39.35       36.00     12.33 o
 -17   5   2      267.26      266.24     20.27 o
 -16   5   2       13.53        0.96      8.33 o
 -15   5   2     1447.12     1382.97     31.52 o
 -14   5   2       46.49       45.23      8.44 o
 -13   5   2      575.68      540.76     17.42 o
 -12   5   2      101.96      103.74      9.31 o
 -11   5   2     6262.74     6145.50     66.30 o
 -10   5   2      135.76      133.83      9.24 o
  -9   5   2       74.89       71.00      6.56 o
  -8   5   2       93.36       98.39      8.68 o
  -7   5   2       50.46       53.58      6.50 o
  -6   5   2     1066.96     1102.18     20.81 o
  -5   5   2       24.84       15.91      3.53 o
  -4   5   2      319.09      304.64     54.96 o
  -3   5   2     2614.02     2860.86     50.19 o
  -2   5   2        1.80        7.56      3.23 o
  -1   5   2     3850.44     4107.32     53.47 o
   0   5   2       30.92       27.79      7.36 o
   1   5   2     3789.67     3841.10     62.39 o
   2   5   2      201.90      176.93     11.97 o
   3   5   2     1214.12     1204.27     21.16 o
   4   5   2     1637.34     1705.08     39.08 o
   5   5   2     7109.08     7228.86     81.11 o
   6   5   2      430.48      465.11     11.43 o
   7   5   2       54.60       52.39      7.30 o
   8   5   2      294.65      322.37     10.75 o
   9   5   2       99.52      125.50      8.37 o
  10   5   2       33.66       32.01      6.45 o
  11   5   2       71.80       63.74      9.10 o
  12   5   2       97.08       81.45     14.72 o
  13   5   2       67.25       42.34     18.34 o
  14   5   2     1778.41     1691.27     42.69 o
  15   5   2     2167.76     2125.14     50.81 o
  16   5   2       79.47       73.23     15.52 o
  17   5   2       11.98       -1.46     14.81 o
  18   5   2       31.84       37.59     19.66 o
  19   5   2       61.68       10.22     31.32 o
  20   5   2       32.35        9.61     24.44 o
 -21   6   2       28.52       18.09     14.25 o
 -20   6   2      168.77      261.80     22.01 o
 -19   6   2        0.48        0.16     11.99 o
 -18   6   2       67.53       57.06     15.31 o
 -17   6   2      397.82      387.38     23.46 o
 -16   6   2      500.78      536.24     25.54 o
 -15   6   2       22.02       13.44      7.88 o
 -14   6   2      937.38      889.44     22.47 o
 -13   6   2      217.47      199.82     12.94 o
 -12   6   2     1237.18     1254.21     25.19 o
 -11   6   2        2.38        3.91      6.04 o
 -10   6   2     1007.06      976.18     28.31 o
  -9   6   2        2.50        2.65      6.66 o
  -8   6   2     1269.81     1269.47     24.48 o
  -7   6   2      184.22      201.54     12.88 o
  -6   6   2     3996.96     4123.55     65.75 o
  -5   6   2      234.78      239.20     13.04 o
  -4   6   2     1777.69     2184.71     34.73 o
  -3   6   2       28.03        8.23     10.17 o
  -2   6   2     5992.43     5684.97     86.11 o
  -1   6   2      714.06      735.66     18.30 o
   0   6   2     2228.14     2139.20     29.97 o
   1   6   2      209.47      215.50      8.47 o
   2   6   2     1910.87     1955.71     25.19 o
   3   6   2     1473.99     1413.61     20.49 o
   4   6   2      210.70      176.03     15.40 o
   5   6   2     1239.09     1345.01     21.53 o
   6   6   2     1727.11     1784.59     23.52 o
   7   6   2     1026.12      976.87     18.36 o
   8   6   2        2.88       -0.51      5.01 o
   9   6   2        0.45        5.02      4.70 o
  10   6   2       48.06       48.29     10.36 o
  11   6   2      506.20      521.88     17.47 o
  12   6   2        0.31       11.52     11.77 o
  13   6   2       87.56       96.04     13.93 o
  14   6   2      430.99      451.40     23.39 o
  15   6   2     1090.61     1174.20     33.59 o
  16   6   2      634.65      679.70     39.51 o
  17   6   2      227.37      250.77     23.86 o
  18   6   2      135.19      156.00     24.41 o
  19   6   2      236.72      232.57     45.60 o
  20   6   2        7.91       -6.76     23.13 o
 -21   7   2       20.80       12.62     14.62 o
 -20   7   2      364.19      484.47     28.09 o
 -19   7   2       13.09       10.68     13.46 o
 -18   7   2      530.76      572.29     28.40 o
 -17   7   2      428.51      451.79     25.31 o
 -16   7   2       14.05        2.37     10.46 o
 -15   7   2       67.67       54.55     11.04 o
 -14   7   2      569.13      585.50     22.03 o
 -13   7   2      656.02      623.00     22.17 o
 -12   7   2     1842.78     1750.96     30.07 o
 -11   7   2      662.34      661.46     19.25 o
 -10   7   2      226.27      198.48     10.24 o
  -9   7   2      242.75      245.15     17.37 o
  -8   7   2      733.10      751.32     19.53 o
  -7   7   2      601.56      621.67     21.61 o
  -6   7   2      155.87      180.73     15.73 o
  -5   7   2      222.11      187.69     12.37 o
  -4   7   2     3802.18     4230.60     59.56 o
  -3   7   2     1467.16     1642.23     34.16 o
  -2   7   2      451.61      492.06     12.00 o
  -1   7   2     4408.34     4468.53     55.55 o
   0   7   2      238.62      313.03     14.46 o
   1   7   2       20.80       13.64      4.45 o
   2   7   2      881.89      869.24     17.99 o
   3   7   2     2517.47     2520.16     36.93 o
   4   7   2      562.34      608.66     16.08 o
   5   7   2      274.04      284.44     10.94 o
   6   7   2     2270.00     2125.44     29.48 o
   7   7   2     2485.03     2475.99     33.93 o
   8   7   2     2859.15     2914.97     38.87 o
   9   7   2        2.71        3.09      6.36 o
  10   7   2     1425.62     1356.63     32.80 o
  11   7   2      557.72      531.25     19.47 o
  12   7   2       71.98       72.57      9.04 o
  13   7   2      114.05      111.19     14.84 o
  14   7   2      572.81      551.41     34.01 o
  15   7   2      240.01      242.99     24.06 o
  16   7   2      169.74      182.94     21.28 o
  17   7   2       54.57       40.38     17.45 o
  18   7   2       51.12       53.09     24.66 o
  19   7   2      324.13      322.22     36.24 o
  20   7   2       79.96       41.93     29.09 o
 -20   8   2        1.31      -12.55     12.55 o
 -19   8   2       11.66        9.51     12.77 o
 -18   8   2     1008.59     1108.11     36.76 o
 -17   8   2       65.37       34.98     17.40 o
 -16   8   2      386.11      446.72     34.95 o
 -15   8   2       79.18       66.78     13.30 o
 -14   8   2      240.00      255.39     16.48 o
 -13   8   2      323.78      346.11     18.39 o
 -12   8   2       22.10       19.94      8.45 o
 -11   8   2     1742.46     1792.92     35.64 o
 -10   8   2     1552.93     1561.53     36.15 o
  -9   8   2      543.83      552.46     23.80 o
  -8   8   2       16.09        7.14      9.96 o
  -7   8   2     3640.39     3320.97    112.11 o
  -6   8   2       13.82        6.80      7.00 o
  -5   8   2     1390.95     1636.89     31.87 o
  -4   8   2      305.07      303.23     18.46 o
  -3   8   2     5308.96     5328.78     72.41 o
  -2   8   2     2233.11     2405.00     30.75 o
  -1   8   2      356.57      369.12     12.12 o
   0   8   2      975.78     1035.88     20.50 o
   1   8   2     3379.76     3386.29     46.16 o
   2   8   2     1428.29     1432.28     25.60 o
   3   8   2      124.94      152.06      9.92 o
   4   8   2     6002.24     5847.27     60.74 o
   5   8   2      231.49      229.78     10.07 o
   6   8   2        2.41       -4.53      4.53 o
   7   8   2      107.07      101.75     10.67 o
   8   8   2      188.08      168.25      9.89 o
   9   8   2      318.94      350.38     18.02 o
  10   8   2      345.33      350.56     13.79 o
  11   8   2       45.48       49.67      8.34 o
  12   8   2     2217.55     2179.44     35.47 o
  13   8   2       78.74       34.31     13.45 o
  14   8   2     1786.55     1773.32     44.65 o
  15   8   2      152.02      154.11     19.63 o
  16   8   2        8.83       15.85     17.85 o
  17   8   2      214.57      216.11     25.98 o
  18   8   2        8.39      -21.51     21.51 o
  19   8   2      248.79      245.91     32.66 o
  20   8   2      159.98      226.85    102.56 o
 -20   9   2      222.03      265.47     42.12 o
 -19   9   2      139.89      130.35     19.85 o
 -18   9   2       10.06        0.96     11.90 o
 -17   9   2      156.47      161.31     22.89 o
 -16   9   2      324.20      319.68     21.96 o
 -15   9   2      636.72      634.46     42.89 o
 -14   9   2      738.19      778.63     25.69 o
 -13   9   2       89.50      113.10     12.69 o
 -12   9   2      179.26      182.47     14.01 o
 -11   9   2      309.95      333.38     19.28 o
 -10   9   2     9713.09     9536.83    129.80 o
  -9   9   2        9.22        0.42      9.01 o
  -8   9   2      804.00      800.80     31.91 o
  -7   9   2      534.05      539.32     20.98 o
  -6   9   2     1968.59     1981.18     38.11 o
  -5   9   2      634.90      714.64     29.17 o
  -4   9   2     1651.83     1539.90     38.02 o
  -3   9   2      767.79      803.27     19.02 o
  -2   9   2     5023.66     5176.93     58.26 o
  -1   9   2      307.40      342.38     11.21 o
   0   9   2     1339.32     1399.15     22.63 o
   1   9   2     2871.53     2916.72     37.89 o
   2   9   2      272.49      284.73     11.40 o
   3   9   2       15.36       20.53      5.81 o
   4   9   2      739.63      803.57     18.36 o
   5   9   2     1359.03     1349.01     24.81 o
   6   9   2     1480.65     1542.55     27.59 o
   7   9   2       11.71        3.58     12.04 o
   8   9   2     1073.35     1063.48     22.42 o
   9   9   2     1117.32     1052.43     23.03 o
  10   9   2        9.85       10.79      9.29 o
  11   9   2      204.03      203.89     12.57 o
  12   9   2       46.47       49.01     13.89 o
  13   9   2       78.29       84.31     15.20 o
  14   9   2      125.18      107.02     16.81 o
  15   9   2      274.01      247.93     26.23 o
  16   9   2      139.27      126.38     23.08 o
  17   9   2      187.18      212.27     27.10 o
  18   9   2      114.06       99.79     48.95 o
  19   9   2      315.04      294.85     53.04 o
 -19  10   2      107.83       76.57     22.44 o
 -18  10   2       34.12       18.22     13.58 o
 -17  10   2        4.41       -5.68     11.74 o
 -16  10   2        1.24      -10.48     10.48 o
 -15  10   2      590.98      606.48     34.82 o
 -14  10   2        2.13       -6.29      8.50 o
 -13  10   2      197.88      220.90     17.21 o
 -12  10   2      330.16      284.34     19.27 o
 -11  10   2      604.05      608.54     24.29 o
 -10  10   2       58.94       70.14     11.63 o
  -9  10   2       10.09       -4.52     12.27 o
  -8  10   2      932.06      894.89     27.37 o
  -7  10   2       36.33       28.41      9.53 o
  -6  10   2      316.61      369.87     18.51 o
  -5  10   2      118.93      130.68     12.12 o
  -4  10   2     1990.49     1941.73     34.27 o
  -3  10   2       11.13        1.90      5.64 o
  -2  10   2      289.59      317.44     10.83 o
  -1  10   2      945.99     1004.29     19.29 o
   0  10   2     1929.29     2015.89     30.04 o
   1  10   2      671.35      659.69     16.37 o
   2  10   2       21.26       20.96      6.15 o
   3  10   2     1375.00     1287.24     23.89 o
   4  10   2      597.19      624.21     17.41 o
   5  10   2      745.55      723.10     19.14 o
   6  10   2        5.64        8.99      6.04 o
   7  10   2     3078.46     2987.06     41.07 o
   8  10   2        9.55       10.75      7.82 o
   9  10   2     1731.83     1682.10     33.31 o
  10  10   2        3.52        8.22      6.44 o
  11  10   2       62.36       75.93      9.66 o
  12  10   2      109.38      111.01     11.84 o
  13  10   2       34.27       41.36     14.28 o
  14  10   2        0.66      -15.42     15.42 o
  15  10   2      338.61      335.99     29.12 o
  16  10   2       80.67      106.29     22.45 o
  17  10   2        0.62       -9.88     22.90 o
  18  10   2      124.94      160.77     29.54 o
  19  10   2       74.33       97.50     31.03 o
 -19  11   2       32.18       44.95     23.47 o
 -18  11   2      332.78      348.97     24.72 o
 -17  11   2      329.60      358.84     24.67 o
 -16  11   2      170.71      202.79     19.35 o
 -15  11   2      320.21      303.21     22.85 o
 -14  11   2       42.96       32.69     12.24 o
 -13  11   2      570.40      594.90     23.75 o
 -12  11   2      170.03      139.07     15.61 o
 -11  11   2       82.16       79.42     12.95 o
 -10  11   2       34.93       32.14     10.56 o
  -9  11   2       17.94       27.51     10.23 o
  -8  11   2       89.04       99.84     12.85 o
  -7  11   2     1412.87     1240.59     31.91 o
  -6  11   2        1.01        3.87     13.18 o
  -5  11   2     2649.81     2593.65     44.24 o
  -4  11   2        5.95        1.84      6.62 o
  -3  11   2      206.45      243.02     14.72 o
  -2  11   2      144.58      131.20      8.18 o
  -1  11   2      673.47      703.42     16.92 o
   0  11   2      708.98      714.68     27.46 o
   1  11   2      472.39      445.34     15.09 o
   2  11   2     1831.52     1835.92     30.05 o
   3  11   2     2641.62     2550.14     37.83 o
   4  11   2      729.32      750.87     21.21 o
   5  11   2       23.86       30.47      8.14 o
   6  11   2       68.58       65.75     12.54 o
   7  11   2      131.22      125.19     10.06 o
   8  11   2      252.92      265.59     13.91 o
   9  11   2      612.17      586.85     20.76 o
  10  11   2      372.53      394.44     16.53 o
  11  11   2      559.52      553.76     18.93 o
  12  11   2       19.76        1.02     17.24 o
  13  11   2      100.16       86.01     19.47 o
  14  11   2      489.87      522.44     33.59 o
  15  11   2      471.89      496.04     34.20 o
  16  11   2      191.23      171.29     24.84 o
  17  11   2       70.30       68.65     22.40 o
  18  11   2       95.75       34.20     25.53 o
 -18  12   2      349.56      378.72     36.68 o
 -17  12   2        1.17      -10.92     12.26 o
 -16  12   2      344.69      347.15     30.16 o
 -15  12   2        0.20        3.81     11.29 o
 -14  12   2      230.24      215.01     19.20 o
 -13  12   2        2.13       -3.88     12.75 o
 -12  12   2       37.28       28.71     11.43 o
 -11  12   2      444.58      442.17     23.63 o
 -10  12   2        0.10       -3.75      9.35 o
  -9  12   2        6.79        3.21      9.18 o
  -8  12   2        0.01        7.95      9.39 o
  -7  12   2      616.19      631.87     24.83 o
  -6  12   2       77.47      102.22     10.84 o
  -5  12   2       36.92       31.53      8.17 o
  -4  12   2      117.11      108.33     11.28 o
  -3  12   2     1624.72     1663.47     32.08 o
  -2  12   2      384.09      374.93     16.72 o
  -1  12   2      126.31      133.62     11.04 o
   0  12   2     2381.46     2403.07     35.93 o
   1  12   2      971.79      933.76     21.15 o
   2  12   2       52.33       35.60      7.56 o
   3  12   2      386.89      366.31     15.50 o
   4  12   2     1045.85      947.42     24.79 o
   5  12   2      558.46      568.08     19.34 o
   6  12   2      481.78      474.51     18.06 o
   7  12   2       43.82       38.43      9.87 o
   8  12   2      839.83      825.18     21.53 o
   9  12   2      351.93      308.93     15.33 o
  10  12   2      101.07      110.53     15.95 o
  11  12   2      118.56      108.54     14.00 o
  12  12   2      966.15      963.00     29.84 o
  13  12   2     1065.24      967.54     40.89 o
  14  12   2       13.93       14.01     18.97 o
  15  12   2       32.59       35.69     19.87 o
  16  12   2        6.92       11.74     21.10 o
  17  12   2       93.96       59.03     24.05 o
  18  12   2        3.62       26.06     28.73 o
 -18  13   2       37.85       20.13     15.58 o
 -17  13   2      134.18      147.69     18.75 o
 -16  13   2       12.14       14.10     14.56 o
 -15  13   2      456.06      473.61     27.15 o
 -14  13   2       46.60       36.78     12.84 o
 -13  13   2       19.62       26.00     12.06 o
 -12  13   2        4.24      -12.23     12.24 o
 -11  13   2      351.04      359.21     22.12 o
 -10  13   2      881.46      767.72     28.23 o
  -9  13   2      318.44      308.91     19.76 o
  -8  13   2     1311.04     1349.60     35.31 o
  -7  13   2       89.72       65.01     12.39 o
  -6  13   2      908.01     1002.44     33.94 o
  -5  13   2       90.04       85.66     10.40 o
  -4  13   2      326.89      327.05     16.64 o
  -3  13   2      725.55      723.19     22.03 o
  -2  13   2      453.00      451.45     18.48 o
  -1  13   2       44.74       31.48      8.78 o
   0  13   2     4639.08     4598.78     64.13 o
   1  13   2     2246.66     2256.38     35.91 o
   2  13   2      834.01      840.51     21.74 o
   3  13   2       53.27       61.65     11.73 o
   4  13   2     1769.38     1750.96     32.19 o
   5  13   2     1374.87     1283.56     27.57 o
   6  13   2        8.24       -2.61      7.23 o
   7  13   2      445.54      460.47     17.59 o
   8  13   2       14.57       22.67      7.18 o
   9  13   2      835.94      823.61     27.33 o
  10  13   2      633.78      623.51     25.32 o
  11  13   2      359.93      373.24     20.68 o
  12  13   2      397.16      399.92     22.26 o
  13  13   2      295.57      273.03     26.52 o
  14  13   2       30.10       13.23     19.29 o
  15  13   2      123.01      122.69     24.31 o
  16  13   2       49.73       30.21     21.98 o
  17  13   2       28.78       21.05     22.79 o
 -17  14   2       46.73       38.55     15.73 o
 -16  14   2       19.46       24.74     14.74 o
 -15  14   2        3.48       17.37     13.43 o
 -14  14   2       17.49       17.17     17.23 o
 -13  14   2      129.86      107.06     15.90 o
 -12  14   2      172.89      167.81     17.46 o
 -11  14   2       91.75       39.41     14.79 o
 -10  14   2      124.11       84.70     14.10 o
  -9  14   2      591.31      604.47     26.89 o
  -8  14   2       27.32       40.56     11.99 o
  -7  14   2     1488.29     1397.36     41.77 o
  -6  14   2      164.47      174.61     15.69 o
  -5  14   2     1448.09     1326.55     36.73 o
  -4  14   2      379.84      364.75     29.80 o
  -3  14   2      814.95      823.78     23.76 o
  -2  14   2      459.21      485.06     20.38 o
  -1  14   2        0.35       -2.84      7.43 o
   0  14   2      650.75      634.68     21.22 o
   1  14   2      267.66      321.11     17.04 o
   2  14   2      840.56      806.28     21.81 o
   3  14   2      562.54      564.57     20.01 o
   4  14   2       47.32       59.95      9.53 o
   5  14   2      427.73      430.40     18.40 o
   6  14   2       25.79       26.44      9.93 o
   7  14   2       34.49       38.81     11.23 o
   8  14   2      432.99      425.55     21.21 o
   9  14   2       18.72       11.58     14.16 o
  10  14   2       41.92       63.34     12.72 o
  11  14   2       21.79        6.77     10.70 o
  12  14   2       44.55       25.35     16.33 o
  13  14   2        0.96      -24.78     24.78 o
  14  14   2       24.04       13.93     19.62 o
  15  14   2        9.15      -10.08     19.04 o
  16  14   2       73.84       42.87     22.91 o
  17  14   2        0.02        1.20     23.52 o
 -16  15   2      246.38      247.90     22.64 o
 -15  15   2        0.62       -7.58     12.47 o
 -14  15   2      387.02      364.72     24.96 o
 -13  15   2       11.92       -4.33     12.50 o
 -12  15   2       16.08       12.55     13.99 o
 -11  15   2       24.01       26.31     12.42 o
 -10  15   2      253.18      311.73     21.92 o
  -9  15   2        3.90       -5.17     10.79 o
  -8  15   2     1221.45     1193.90     34.79 o
  -7  15   2        1.28       -4.16     10.09 o
  -6  15   2     2663.79     2737.21     53.98 o
  -5  15   2      197.95      185.91     16.42 o
  -4  15   2        9.12       -7.06      8.48 o
  -3  15   2        0.17       -7.32      7.96 o
  -2  15   2       10.38        5.32      9.32 o
  -1  15   2       53.82       25.64      9.74 o
   0  15   2      333.69      343.00     18.35 o
   1  15   2      177.37      189.66     14.34 o
   2  15   2      791.26      776.52     28.24 o
   3  15   2        4.90        0.58      7.93 o
   4  15   2     1336.18     1297.68     28.61 o
   5  15   2       24.54       29.34      8.92 o
   6  15   2      495.14      454.86     21.58 o
   7  15   2      608.11      586.34     24.37 o
   8  15   2        5.04       10.61     11.24 o
   9  15   2      213.01      215.11     17.78 o
  10  15   2       16.67       36.35     12.68 o
  11  15   2      180.26      172.41     23.13 o
  12  15   2       81.12       66.24     19.99 o
  13  15   2      107.24      138.55     23.42 o
  14  15   2       70.81       58.18     26.10 o
  15  15   2      108.40      112.71     25.02 o
  16  15   2       55.14       39.00     23.05 o
 -16  16   2      123.25      127.31     46.42 o
 -15  16   2      208.33      250.77     22.77 o
 -14  16   2      100.03       97.28     17.37 o
 -13  16   2       13.21        8.40     13.15 o
 -12  16   2      193.05      242.65     20.95 o
 -11  16   2       53.99       73.65     15.36 o
 -10  16   2       74.41       87.41     15.21 o
  -9  16   2        1.80       -1.91     10.83 o
  -8  16   2      303.39      363.16     42.54 o
  -7  16   2       18.34       13.30     10.73 o
  -6  16   2      706.67      571.22     38.43 o
  -5  16   2       83.84       89.03     13.77 o
  -4  16   2      954.97     1065.68     39.19 o
  -3  16   2        0.09      -10.67     10.67 o
  -2  16   2       48.38       45.27     11.56 o
  -1  16   2      145.68      153.34     15.14 o
   0  16   2     1584.00     1601.25     38.59 o
   1  16   2      687.38      700.89     23.47 o
   2  16   2      528.60      494.13     21.71 o
   3  16   2     1074.98     1091.50     28.85 o
   4  16   2      531.50      565.58     26.79 o
   5  16   2       11.50       18.50     10.46 o
   6  16   2       32.02       22.53     11.50 o
   7  16   2      211.03      198.53     17.09 o
   8  16   2       83.54      112.96     16.55 o
   9  16   2        2.42        2.95     13.69 o
  10  16   2      133.97      110.25     15.70 o
  11  16   2        0.06      -11.67     11.67 o
  12  16   2       14.94        9.12     18.69 o
  13  16   2      586.26      552.32     40.50 o
  14  16   2       27.84       22.25     21.21 o
  15  16   2       69.08       48.67     22.79 o
 -15  17   2      454.31      451.83     54.09 o
 -14  17   2      378.31      418.98     27.02 o
 -13  17   2      138.11       94.92     26.09 o
 -12  17   2       95.31       90.92     16.59 o
 -11  17   2      526.66      619.14     40.57 o
 -10  17   2       44.53       24.11     12.99 o
  -9  17   2      560.10      600.70     36.49 o
  -8  17   2       24.59       23.33     12.26 o
  -7  17   2       27.15        8.50     11.30 o
  -6  17   2       36.31       19.09     11.32 o
  -5  17   2      695.44      692.53     28.15 o
  -4  17   2      186.59      208.27     17.90 o
  -3  17   2      571.00      517.01     25.76 o
  -2  17   2       10.51       14.49     11.44 o
  -1  17   2     1255.00     1288.96     37.75 o
   0  17   2      203.06      231.17     18.32 o
   1  17   2      182.83      175.04     16.49 o
   2  17   2        0.12        0.33     12.08 o
   3  17   2     1248.07     1291.31     39.67 o
   4  17   2      264.55      277.23     20.30 o
   5  17   2       10.82       -3.32     11.53 o
   6  17   2     1170.08     1207.98     36.05 o
   7  17   2       67.88       59.79     13.49 o
   8  17   2       10.35       12.91     11.97 o
   9  17   2       57.43       25.24     15.07 o
  10  17   2     1827.10     1873.47     44.28 o
  11  17   2        0.68      -16.10     16.10 o
  12  17   2      257.12      244.49     39.11 o
  13  17   2       16.43       -0.17     20.69 o
  14  17   2      242.37      274.05     30.32 o
 -14  18   2       90.99      106.37     32.57 o
 -13  18   2      281.60      351.10     31.75 o
 -12  18   2      222.06      261.74     22.66 o
 -11  18   2       25.11       -3.19     13.17 o
 -10  18   2       86.96       89.63     17.35 o
  -9  18   2       65.25       76.14     15.41 o
  -8  18   2      300.12      318.86     23.09 o
  -7  18   2      286.89      337.87     25.85 o
  -6  18   2       85.13       73.54     14.35 o
  -5  18   2        0.30        8.47     11.30 o
  -4  18   2       55.05       31.81     12.72 o
  -3  18   2      226.98      197.84     17.97 o
  -2  18   2        4.01       20.64     11.06 o
  -1  18   2       68.97       59.93     13.58 o
   0  18   2       10.82        1.76     11.08 o
   1  18   2     1127.60     1205.55     39.99 o
   2  18   2       73.57       66.57     16.33 o
   3  18   2      328.21      353.88     24.93 o
   4  18   2      948.06      938.37     61.75 o
   5  18   2       87.80       68.52     16.07 o
   6  18   2       47.57       59.78     18.98 o
   7  18   2      352.65      361.98     24.33 o
   8  18   2      498.45      513.81     28.37 o
   9  18   2       63.93       75.45     16.36 o
  10  18   2      273.45      267.04     24.05 o
  11  18   2        0.09      -17.71     17.71 o
  12  18   2       42.02       53.97     22.50 o
  13  18   2      134.64      122.64     29.90 o
 -12  19   2        4.36      -15.33     15.33 o
 -11  19   2       91.41       86.95     17.09 o
 -10  19   2       60.20       34.54     22.99 o
  -9  19   2        7.35        1.26     12.91 o
  -8  19   2     1039.01     1000.63     35.42 o
  -7  19   2       27.40       -4.39     12.27 o
  -6  19   2       87.17       58.56     14.88 o
  -5  19   2        7.81       -1.93     11.91 o
  -4  19   2      287.70      332.69     22.97 o
  -3  19   2      160.31      163.77     17.85 o
  -2  19   2     1670.09     1672.32     46.28 o
  -1  19   2       77.86       56.04     16.56 o
   0  19   2       54.34       47.28     18.27 o
   1  19   2     1655.35     1675.17     48.20 o
   2  19   2      124.90      167.77     20.24 o
   3  19   2        2.03       12.19     13.96 o
   4  19   2       79.81       59.51     16.61 o
   5  19   2      776.25      754.88     35.07 o
   6  19   2       36.81       27.55     15.78 o
   7  19   2       75.57       71.32     17.65 o
   8  19   2       84.85       81.81     24.46 o
   9  19   2      632.36      678.70     35.55 o
  10  19   2      123.87      179.41     28.28 o
  11  19   2      278.98      286.56     32.95 o
  12  19   2      145.36      147.23     29.49 o
 -11  20   2      461.15      498.56     36.61 o
 -10  20   2      151.13      184.79     25.04 o
  -9  20   2       40.66       25.71     15.22 o
  -8  20   2      155.70      176.37     20.04 o
  -7  20   2        1.45      -12.27     12.27 o
  -6  20   2        0.61      -10.33     12.35 o
  -5  20   2      115.02      150.74     18.70 o
  -4  20   2      426.44      477.46     27.54 o
  -3  20   2      258.25      258.23     32.84 o
  -2  20   2       18.04        3.63     15.03 o
  -1  20   2        7.44       11.37     15.38 o
   0  20   2       12.98       11.31     16.89 o
   1  20   2      292.94      320.22     26.05 o
   2  20   2      384.17      397.17     28.09 o
   3  20   2      216.84      238.36     23.49 o
   4  20   2      327.05      351.31     26.72 o
   5  20   2        1.69        2.82     14.44 o
   6  20   2       20.36       29.55     16.02 o
   7  20   2        0.81       -3.17     14.78 o
   8  20   2        0.62       -8.57     15.15 o
   9  20   2      308.50      335.50     27.39 o
  10  20   2      691.89      701.62     50.45 o
  -9  21   2      765.40      797.74     52.46 o
  -8  21   2      190.51      217.62     26.19 o
  -7  21   2      392.67      452.05     34.94 o
  -6  21   2        0.01      -15.47     15.47 o
  -5  21   2     1853.91     2044.78     80.07 o
  -4  21   2      267.60      310.65     26.98 o
  -3  21   2      409.25      416.31     29.60 o
  -2  21   2       50.75       51.77     17.62 o
  -1  21   2      488.05      443.67     36.83 o
   0  21   2      395.91      447.74     30.60 o
   1  21   2        3.55       21.94     16.13 o
   2  21   2      639.54      671.74     35.70 o
   3  21   2      226.17      218.04     23.91 o
   4  21   2        3.00       19.77     16.60 o
   5  21   2        0.98        1.15     18.26 o
   6  21   2     1070.33     1047.71     54.17 o
   7  21   2      115.37      122.80     21.51 o
   8  21   2      199.84      209.07     24.16 o
   9  21   2      136.32      127.97     30.69 o
  -7  22   2        8.75       11.84     29.18 o
  -6  22   2      185.03      190.86     29.41 o
  -5  22   2        8.57       20.87     18.65 o
  -4  22   2       24.30       40.32     30.12 o
  -3  22   2      107.12      128.02     21.36 o
  -2  22   2      232.83      226.16     24.65 o
  -1  22   2       10.91       23.84     17.13 o
   0  22   2      749.12      836.32     38.26 o
   1  22   2       95.19       69.57     19.54 o
   2  22   2      241.56      268.15     29.34 o
   3  22   2      133.35      107.64     34.85 o
   4  22   2       19.66        5.56     19.19 o
   5  22   2        6.04        5.99     26.79 o
   6  22   2       57.79       68.53     33.55 o
   7  22   2      167.40      185.89     35.56 o
  -4  23   2       69.61       62.38     23.52 o
  -3  23   2       24.72       48.14     22.78 o
  -2  23   2        6.47       -8.47     19.08 o
  -1  23   2       24.27       32.43     18.20 o
   0  23   2       26.67        4.85     17.58 o
   1  23   2        2.16      -10.50     22.91 o
   2  23   2       16.55        9.65     17.37 o
   3  23   2       40.95       49.74     18.75 o
 -21   1   3      320.42      345.22     31.68 o
 -20   1   3       51.29        5.91     34.42 o
 -19   1   3      309.75      310.77     30.80 o
 -18   1   3       31.22       19.08     11.77 o
 -17   1   3       93.61       81.85     13.88 o
 -16   1   3      154.69      158.01     15.11 o
 -15   1   3        5.02       -3.55      7.38 o
 -14   1   3       10.43       10.96      7.33 o
 -13   1   3      135.81      205.28     13.31 o
 -12   1   3      213.71      204.92     12.82 o
 -11   1   3       81.59      111.95      9.81 o
 -10   1   3        0.81       -2.59      5.28 o
  -9   1   3      267.01      255.43     11.87 o
  -8   1   3      864.83      826.00     17.82 o
  -7   1   3     3292.57     3467.17     43.29 o
  -6   1   3       48.09       45.23      7.80 o
  -5   1   3     2318.05     2365.66     69.04 o
  -4   1   3     5890.08     5764.00     80.70 o
  -3   1   3     2499.93     2471.44     46.83 o
  -2   1   3      556.30      495.22     22.74 o
  -1   1   3      359.07      350.05     15.22 o
   0   1   3     2666.84     2665.91    126.06 o
   1   1   3     5480.49     5535.14     76.87 o
   2   1   3       73.65      100.46      6.58 o
   3   1   3       23.48       25.27      4.90 o
   4   1   3       54.04       67.85      5.72 o
   5   1   3      483.67      547.28     16.89 o
   6   1   3     3891.50     3962.89     54.12 o
   7   1   3        0.11       -5.58      5.58 o
   8   1   3     1274.67     1278.18     24.37 o
   9   1   3      141.72      144.38     12.24 o
  10   1   3      984.83      900.80     24.28 o
  11   1   3      169.86      182.73     14.83 o
  12   1   3       20.99        7.34     10.64 o
  13   1   3      986.77      979.62     29.26 o
  14   1   3      141.70      136.96     18.43 o
  15   1   3      301.30      296.19     21.29 o
  16   1   3       10.08       20.53     13.37 o
  17   1   3       48.38       41.48     17.15 o
  18   1   3       19.20       30.39     20.42 o
  19   1   3       32.78       35.47     21.78 o
  20   1   3       15.31       25.93     22.75 o
 -21   2   3      194.10      162.01     32.20 o
 -20   2   3       95.86       90.22     19.57 o
 -19   2   3       16.73        0.30     13.04 o
 -18   2   3      189.52      200.56     19.10 o
 -17   2   3        3.71       -6.57     10.50 o
 -16   2   3        3.50        1.40      9.20 o
 -15   2   3     1537.08     1353.64     33.26 o
 -14   2   3      504.85      413.30     20.38 o
 -13   2   3       37.92       34.49      8.10 o
 -12   2   3        6.26        0.46      6.35 o
 -11   2   3      654.10      627.57     18.78 o
 -10   2   3      374.77      382.61     15.18 o
  -9   2   3      356.93      374.70     13.82 o
  -8   2   3        1.71        1.40      4.37 o
  -7   2   3      413.09      371.64     13.27 o
  -6   2   3     2650.34     2623.39     42.61 o
  -5   2   3      229.34      245.11     12.47 o
  -4   2   3     1137.31     1151.45     25.04 o
  -3   2   3      672.36      618.61     19.42 o
  -2   2   3      434.38      461.26     16.67 o
  -1   2   3      373.78      350.48     14.26 o
   0   2   3      168.93      141.58     10.32 o
   1   2   3     3256.30     3477.91     47.38 o
   2   2   3     2885.11     2962.82     41.73 o
   3   2   3      382.20      428.96     12.45 o
   4   2   3       50.35       69.03      5.16 o
   5   2   3      419.33      353.97     20.07 o
   6   2   3     2416.68     2458.58     42.17 o
   7   2   3     1244.04     1182.34     23.84 o
   8   2   3      418.17      451.19     18.76 o
   9   2   3       81.83       95.60     13.20 o
  10   2   3      564.28      537.58     21.46 o
  11   2   3      763.72      776.52     28.21 o
  12   2   3       21.62       17.61     10.84 o
  13   2   3      254.85      232.57     17.56 o
  14   2   3       20.58       10.04     12.54 o
  15   2   3      436.78      410.42     29.03 o
  16   2   3      441.67      458.49     27.94 o
  17   2   3        0.64      -14.32     14.32 o
  18   2   3        3.66       -9.69     18.22 o
  19   2   3      110.25      112.19     30.61 o
  20   2   3       37.40       43.49     20.07 o
 -21   3   3       61.42       64.91     18.59 o
 -20   3   3       27.23       30.43     15.43 o
 -19   3   3      516.14      573.54     38.14 o
 -18   3   3      259.90      275.19     24.80 o
 -17   3   3        0.52        9.34      9.88 o
 -16   3   3       24.75       47.88     11.17 o
 -15   3   3      421.43      443.23     23.97 o
 -14   3   3      268.87      232.75     13.19 o
 -13   3   3        3.76        3.38      6.34 o
 -12   3   3       35.28       13.96      6.46 o
 -11   3   3      121.96      106.73      8.03 o
 -10   3   3      815.18      830.21     20.46 o
  -9   3   3        0.49        6.22      5.18 o
  -8   3   3     3276.23     3054.49     45.07 o
  -7   3   3      511.38      518.37     13.52 o
  -6   3   3       71.33      109.86      8.49 o
  -5   3   3       60.77       64.73      6.00 o
  -4   3   3     1387.73     1167.16     33.29 o
  -3   3   3     1699.72     1772.50     37.39 o
  -2   3   3    10106.80    10197.17    152.25 o
  -1   3   3      851.45      796.25     22.07 o
   0   3   3     1098.25     1027.00     24.96 o
   1   3   3       83.34      129.77     16.29 o
   2   3   3     2415.54     2438.23     59.64 o
   3   3   3     1233.52     1164.07     23.96 o
   4   3   3     2469.85     2534.85     40.84 o
   5   3   3     1702.33     1636.02     31.52 o
   6   3   3        7.45        5.34      4.85 o
   7   3   3     2045.53     1915.88     32.20 o
   8   3   3      134.14      143.18     11.29 o
   9   3   3      372.00      367.96     18.74 o
  10   3   3      357.69      360.31     20.10 o
  11   3   3      303.72      270.62     17.27 o
  12   3   3      217.42      244.86     17.04 o
  13   3   3       27.29       29.37     11.75 o
  14   3   3        2.49        7.15     11.74 o
  15   3   3       43.18       39.19     15.40 o
  16   3   3       62.01       40.36     16.31 o
  17   3   3       15.26       -2.38     16.27 o
  18   3   3      107.00       75.98     20.16 o
  19   3   3        4.68        2.60     20.96 o
  20   3   3      240.23      297.76     28.14 o
 -21   4   3        2.05      -21.16     28.61 o
 -20   4   3       83.14       63.22     29.36 o
 -19   4   3      319.29      343.45     35.22 o
 -18   4   3      662.35      721.58     79.19 o
 -17   4   3       48.82       33.84     11.78 o
 -16   4   3       81.66       69.38     12.58 o
 -15   4   3      288.35      277.94     16.24 o
 -14   4   3      351.68      418.52     19.04 o
 -13   4   3       22.93       45.45      8.47 o
 -12   4   3     1130.36     1064.18     28.55 o
 -11   4   3     2963.18     2811.18     39.63 o
 -10   4   3     3700.37     3612.67     45.94 o
  -9   4   3      169.81      152.35     11.89 o
  -8   4   3       26.39       28.74      5.44 o
  -7   4   3     1199.24     1114.57     22.66 o
  -6   4   3     1409.18     1501.66     32.67 o
  -5   4   3      602.27      623.97     21.97 o
  -4   4   3      174.77      149.57      9.00 o
  -3   4   3     1097.67     1102.16     27.29 o
  -2   4   3     1570.12     1634.99     35.21 o
  -1   4   3      611.28      606.47     40.68 o
   0   4   3     1076.71     1055.29     26.63 o
   1   4   3      961.99      810.18     46.59 o
   2   4   3      411.72      418.29     14.48 o
   3   4   3      344.76      288.12     13.94 o
   4   4   3       58.76       89.08      9.20 o
   5   4   3      119.69      151.69     13.41 o
   6   4   3        4.64       -4.59      4.87 o
   7   4   3     1137.27     1148.01     28.73 o
   8   4   3       50.66       64.87      9.04 o
   9   4   3       47.70       38.81      8.96 o
  10   4   3       15.45        9.97      9.35 o
  11   4   3      236.72      218.25     17.97 o
  12   4   3      614.50      602.29     24.09 o
  13   4   3       50.62       28.31     13.70 o
  14   4   3        0.56        2.92     13.19 o
  15   4   3      854.47      850.70     34.54 o
  16   4   3       26.29       22.49     15.77 o
  17   4   3        2.61      -15.00     15.00 o
  18   4   3        1.90       17.14     18.29 o
  19   4   3       97.14       88.00     21.34 o
  20   4   3       53.43       10.34     21.01 o
 -21   5   3       62.35       47.55     17.95 o
 -20   5   3      417.55      421.43     31.13 o
 -19   5   3        2.16       -7.74     12.78 o
 -18   5   3      635.39      687.38     51.29 o
 -17   5   3      129.46      113.35     14.93 o
 -16   5   3      416.26      426.67     24.80 o
 -15   5   3      383.44      366.42     18.37 o
 -14   5   3       34.69       22.48      8.64 o
 -13   5   3     2167.10     2149.37     50.13 o
 -12   5   3      255.17      273.12     14.75 o
 -11   5   3     3717.56     3712.65     53.79 o
 -10   5   3       69.91       85.82      8.89 o
  -9   5   3     1815.98     1765.60     28.68 o
  -8   5   3      100.93       93.51     10.70 o
  -7   5   3      663.89      719.17     24.94 o
  -6   5   3      336.32      365.32     14.40 o
  -5   5   3     9375.46     9769.78    144.22 o
  -4   5   3       29.33       36.54      5.66 o
  -3   5   3      117.20      141.50     10.29 o
  -2   5   3     2972.94     2986.06     65.04 o
  -1   5   3      110.11      156.33     11.87 o
   0   5   3       79.37       92.16     10.83 o
   1   5   3      695.79      715.80     23.60 o
   2   5   3     2264.86     2030.15     37.45 o
   3   5   3      639.19      680.61     15.94 o
   4   5   3        1.48        3.40      3.56 o
   5   5   3      183.68      177.24     11.40 o
   6   5   3     4506.03     4433.65     57.11 o
   7   5   3      524.03      517.07     18.74 o
   8   5   3      393.45      423.14     18.02 o
   9   5   3     1732.13     1657.68     48.36 o
  10   5   3     1739.70     1677.90     35.02 o
  11   5   3      561.72      545.22     26.09 o
  12   5   3      171.34      206.48     18.11 o
  13   5   3      118.49      126.99     16.46 o
  14   5   3      609.33      611.92     30.08 o
  15   5   3     1116.22      994.64     41.49 o
  16   5   3      159.69      191.11     21.76 o
  17   5   3      448.05      455.68     30.18 o
  18   5   3       49.60       35.81     19.74 o
  19   5   3       36.15       19.18     18.09 o
  20   5   3        1.15       34.41     24.65 o
 -20   6   3      184.61      144.16     21.91 o
 -19   6   3        4.72        3.28     16.16 o
 -18   6   3     1091.83     1071.30     42.16 o
 -17   6   3        2.98       -5.99     10.07 o
 -16   6   3      449.37      529.20     27.87 o
 -15   6   3      108.03      109.28     11.91 o
 -14   6   3      305.79      255.48     15.59 o
 -13   6   3      920.57      904.29     34.10 o
 -12   6   3      808.28      730.98     26.39 o
 -11   6   3      174.18      183.21     12.50 o
 -10   6   3      851.55      840.75     22.29 o
  -9   6   3      400.27      390.59     19.20 o
  -8   6   3     1247.33     1160.37     25.01 o
  -7   6   3       38.32       41.20      4.65 o
  -6   6   3     1166.15     1327.78     25.47 o
  -5   6   3      367.07      382.59     12.97 o
  -4   6   3      436.89      522.93     12.84 o
  -3   6   3       83.82       72.77     10.12 o
  -2   6   3      769.35      820.61     30.94 o
  -1   6   3     1049.77     1140.91     23.89 o
   0   6   3     2187.59     2220.70     38.00 o
   1   6   3     2211.46     2159.47     37.69 o
   2   6   3      141.57      122.07      7.88 o
   3   6   3       87.10      100.14      7.65 o
   4   6   3     1270.65     1279.40     24.84 o
   5   6   3       42.36       74.78      8.45 o
   6   6   3        0.00       -1.58      5.90 o
   7   6   3     1113.00     1179.22     27.50 o
   8   6   3     1369.56     1365.85     31.01 o
   9   6   3     3198.96     3318.68     80.94 o
  10   6   3       59.25       72.49     16.06 o
  11   6   3       11.37        6.67     11.86 o
  12   6   3       50.19       48.44     14.69 o
  13   6   3       83.52       71.62     15.86 o
  14   6   3      420.00      431.05     26.29 o
  15   6   3     3558.66     3482.42     67.19 o
  16   6   3      681.45      707.34     39.12 o
  17   6   3       22.97       32.80     15.84 o
  18   6   3      207.17      237.07     22.71 o
  19   6   3       15.32       22.70     21.35 o
 -20   7   3        2.03       -2.93     13.61 o
 -19   7   3       22.35       17.91     14.20 o
 -18   7   3        2.63        0.05     12.68 o
 -17   7   3      642.61      625.69     33.76 o
 -16   7   3      614.49      606.30     34.42 o
 -15   7   3      565.96      570.47     23.54 o
 -14   7   3      319.25      306.71     17.48 o
 -13   7   3        7.91       12.56      8.01 o
 -12   7   3      935.55      937.63     24.88 o
 -11   7   3     3656.70     3608.12     54.16 o
 -10   7   3      569.53      569.50     22.62 o
  -9   7   3      805.78      834.25     23.38 o
  -8   7   3     1710.09     1785.74     34.07 o
  -7   7   3     1349.32     1320.31     28.97 o
  -6   7   3      131.57      159.00      9.71 o
  -5   7   3      222.32      268.65     24.92 o
  -4   7   3     2915.32     2879.25     67.64 o
  -3   7   3      227.08      198.80     11.09 o
  -2   7   3      499.93      529.77     15.88 o
  -1   7   3      141.63      192.72     11.17 o
   0   7   3      864.92      877.00     22.60 o
   1   7   3      642.09      599.69     33.79 o
   2   7   3      258.10      256.06     10.78 o
   3   7   3       73.67       80.33      8.67 o
   4   7   3        4.11        2.12      6.32 o
   5   7   3     4150.88     4197.52     59.02 o
   6   7   3        9.57        7.05      5.52 o
   7   7   3      216.09      225.50     14.59 o
   8   7   3      551.53      557.45     24.63 o
   9   7   3      366.00      329.89     23.74 o
  10   7   3       27.10       51.99     11.76 o
  11   7   3      752.10      744.59     34.15 o
  12   7   3     1354.65     1333.83     42.00 o
  13   7   3      813.92      854.84     37.89 o
  14   7   3       96.31      114.52     24.69 o
  15   7   3      242.48      250.28     20.51 o
  16   7   3      242.27      250.34     21.55 o
  17   7   3      453.25      458.59     27.57 o
  18   7   3      360.31      341.61     28.78 o
  19   7   3      218.95      198.56     29.41 o
 -20   8   3       90.25       80.21     19.28 o
 -19   8   3        2.42        7.65     27.29 o
 -18   8   3       92.74       87.26     18.33 o
 -17   8   3        7.55       -4.04     17.14 o
 -16   8   3      185.42      204.08     15.85 o
 -15   8   3      664.46      658.17     28.14 o
 -14   8   3       28.33       32.06      9.58 o
 -13   8   3        5.48       -2.37      7.81 o
 -12   8   3       45.65       42.73      9.08 o
 -11   8   3       44.11       36.17      8.71 o
 -10   8   3       87.53       89.87     15.82 o
  -9   8   3     8664.51     8546.05    115.00 o
  -8   8   3       13.96        6.68      7.13 o
  -7   8   3      953.61      954.30     25.93 o
  -6   8   3      339.06      333.77     15.70 o
  -5   8   3       44.87       38.47      9.49 o
  -4   8   3       35.83       19.20      6.99 o
  -3   8   3     6149.70     6098.62    122.64 o
  -2   8   3      874.34      870.21     25.83 o
  -1   8   3      866.11      832.32     21.71 o
   0   8   3     3582.57     3644.48     57.72 o
   1   8   3      418.63      449.06     17.08 o
   2   8   3       16.59       29.59      5.17 o
   3   8   3      313.99      315.05     12.07 o
   4   8   3     3276.91     3232.01     47.31 o
   5   8   3      818.01      848.13     26.88 o
   6   8   3        0.01       -5.96      5.96 o
   7   8   3      490.24      530.67     22.04 o
   8   8   3      170.55      208.38     16.13 o
   9   8   3      138.91      121.64     14.24 o
  10   8   3      935.24      924.37     29.74 o
  11   8   3        5.25        8.02     10.80 o
  12   8   3     1140.90     1117.42     39.52 o
  13   8   3      398.18      407.25     28.90 o
  14   8   3       25.08       39.09     13.27 o
  15   8   3       24.61       12.40     13.40 o
  16   8   3      116.90      131.58     18.20 o
  17   8   3        4.33       -6.38     16.75 o
  18   8   3       96.13       59.49     23.59 o
  19   8   3       85.32      112.21     28.76 o
 -19   9   3      411.23      451.02     38.97 o
 -18   9   3       68.87       68.80     17.26 o
 -17   9   3      106.59      146.12     20.83 o
 -16   9   3      465.62      537.41     45.65 o
 -15   9   3        1.53        3.41      8.74 o
 -14   9   3        0.13       -0.72      8.09 o
 -13   9   3      477.64      498.31     23.26 o
 -12   9   3       95.35      109.00     11.69 o
 -11   9   3        3.06       11.50      7.55 o
 -10   9   3      102.63      109.92     15.18 o
  -9   9   3     4935.51     4927.11     96.61 o
  -8   9   3       68.01       78.82     10.81 o
  -7   9   3       14.82        1.03     10.10 o
  -6   9   3     2262.90     2321.04     44.26 o
  -5   9   3      287.80      283.80     19.03 o
  -4   9   3      657.00      704.40     21.37 o
  -3   9   3        1.81        2.57      4.89 o
  -2   9   3       41.75       38.07      5.06 o
  -1   9   3      167.66      201.66     21.91 o
   0   9   3      161.86      156.94     12.31 o
   1   9   3     5116.47     5135.82     77.89 o
   2   9   3      349.02      348.91     18.30 o
   3   9   3      822.19      787.42     25.24 o
   4   9   3      170.33      207.41     15.95 o
   5   9   3       79.24       85.63     12.25 o
   6   9   3       63.51       61.82     12.25 o
   7   9   3      303.59      303.57     18.42 o
   8   9   3       13.54       10.99      8.61 o
   9   9   3       77.14       85.35     12.33 o
  10   9   3      971.94     1006.23     31.83 o
  11   9   3      272.38      221.21     18.97 o
  12   9   3      182.50      121.54     16.08 o
  13   9   3      452.42      406.21     37.83 o
  14   9   3        3.56       -3.92     12.19 o
  15   9   3       73.68       60.92     19.08 o
  16   9   3       86.93      100.25     22.85 o
  17   9   3      132.75      133.05     26.20 o
  18   9   3       22.43       36.24     23.59 o
 -19  10   3        2.45       -3.10     14.98 o
 -18  10   3        0.04       14.64     15.64 o
 -17  10   3       69.49       62.01     17.22 o
 -16  10   3     1180.36     1346.36     38.48 o
 -15  10   3       98.31       89.77     12.82 o
 -14  10   3      585.44      626.07     44.75 o
 -13  10   3      101.74       94.76     13.56 o
 -12  10   3      125.28      126.06     12.74 o
 -11  10   3      236.83      217.40     16.33 o
 -10  10   3     1694.52     1644.78     37.47 o
  -9  10   3        2.81       -0.98      8.28 o
  -8  10   3      221.24      256.78     16.27 o
  -7  10   3      177.16      180.81     13.64 o
  -6  10   3     1092.08     1120.40     27.56 o
  -5  10   3      123.48      144.52     15.65 o
  -4  10   3     1634.34     1706.55     34.24 o
  -3  10   3      732.60      810.86     21.53 o
  -2  10   3      495.48      518.45     34.85 o
  -1  10   3      142.88      177.66      9.75 o
   0  10   3      914.11      971.80     20.37 o
   1  10   3       66.62       80.95      6.74 o
   2  10   3       96.14      103.68     19.59 o
   3  10   3       15.53       45.59      9.60 o
   4  10   3      145.24      145.48     14.87 o
   5  10   3       36.00       35.13     10.83 o
   6  10   3      242.87      221.40     18.15 o
   7  10   3      156.94      176.71     15.31 o
   8  10   3      547.80      537.68     24.30 o
   9  10   3      323.20      336.97     25.59 o
  10  10   3      143.32      150.01     15.96 o
  11  10   3      155.53      150.62     16.85 o
  12  10   3       10.44       10.25     10.81 o
  13  10   3      135.33      127.26     20.15 o
  14  10   3        3.24        9.18     13.38 o
  15  10   3       77.23       76.16     21.49 o
  16  10   3       27.46        6.46     20.63 o
  17  10   3       88.78       23.99     40.96 o
  18  10   3      223.07      289.72     36.80 o
 -19  11   3       57.95       99.25     22.69 o
 -18  11   3       14.29       21.12     16.32 o
 -17  11   3       52.86       53.53     16.94 o
 -16  11   3       29.86       41.07     15.49 o
 -15  11   3        0.96        5.09      9.44 o
 -14  11   3       23.70       29.74     10.06 o
 -13  11   3     1533.13     1554.95     35.91 o
 -12  11   3       10.01       16.62     10.18 o
 -11  11   3      138.54      163.28     15.44 o
 -10  11   3        9.22       25.78     10.28 o
  -9  11   3      342.38      302.13     25.43 o
  -8  11   3       91.79       93.63     11.55 o
  -7  11   3      478.67      409.22     19.74 o
  -6  11   3       64.70       42.47      9.34 o
  -5  11   3       78.42       54.85      8.55 o
  -4  11   3      529.88      577.67     20.47 o
  -3  11   3     1859.71     1989.72     38.24 o
  -2  11   3      200.20      173.17     14.22 o
  -1  11   3     1776.39     1802.19     35.08 o
   0  11   3        4.60       -5.84      5.84 o
   1  11   3      579.68      599.10     24.75 o
   2  11   3     1367.22     1269.64     25.56 o
   3  11   3      105.80      106.09      8.75 o
   4  11   3      449.31      492.93     23.62 o
   5  11   3      192.05      173.33     16.82 o
   6  11   3      322.87      348.18     25.05 o
   7  11   3      979.68     1007.91     29.88 o
   8  11   3      175.47      192.50     27.36 o
   9  11   3      341.47      319.16     23.16 o
  10  11   3      636.54      658.68     27.81 o
  11  11   3       94.50       90.89     17.78 o
  12  11   3      122.40      121.70     16.41 o
  13  11   3        0.23       19.94     15.99 o
  14  11   3     1010.70     1024.55     43.52 o
  15  11   3        7.16       -5.86     22.60 o
  16  11   3        0.15      -18.99     19.70 o
  17  11   3      857.37      811.41     55.90 o
  18  11   3        0.68       19.25     24.45 o
 -18  12   3        3.96       10.34     17.78 o
 -17  12   3       29.12       25.08     16.32 o
 -16  12   3       12.48       18.15     14.91 o
 -15  12   3       85.02       83.77     13.87 o
 -14  12   3       30.38       26.18     10.32 o
 -13  12   3       10.85       -7.31      8.70 o
 -12  12   3        4.99        8.64     10.33 o
 -11  12   3       42.85       35.40     11.18 o
 -10  12   3      689.66      739.40     30.49 o
  -9  12   3      189.03      164.48     14.95 o
  -8  12   3      445.56      414.34     29.34 o
  -7  12   3       48.39       42.22     10.49 o
  -6  12   3      207.02      183.71     14.41 o
  -5  12   3       12.37       15.41      7.10 o
  -4  12   3        7.47       -1.67      6.47 o
  -3  12   3      780.32      805.29     23.97 o
  -2  12   3     1042.38     1021.27     35.68 o
  -1  12   3     1345.30     1353.22     30.87 o
   0  12   3      211.96      210.84     13.69 o
   1  12   3      691.37      677.76     19.75 o
   2  12   3     3734.49     3618.39     60.94 o
   3  12   3      267.09      258.45     13.66 o
   4  12   3      209.78      218.55     12.62 o
   5  12   3     1934.02     1961.44     46.66 o
   6  12   3       23.74       14.74     10.38 o
   7  12   3      585.18      575.22     28.04 o
   8  12   3      402.07      385.86     22.42 o
   9  12   3      881.01      857.01     30.73 o
  10  12   3       91.22       94.61     14.31 o
  11  12   3      115.48      125.60     20.67 o
  12  12   3        0.03       31.13     20.93 o
  13  12   3        0.21       11.10     21.49 o
  14  12   3      351.26      382.74     31.40 o
  15  12   3       10.14        9.23     21.29 o
  16  12   3       15.82      -19.91     19.91 o
  17  12   3       27.95       12.39     21.79 o
 -17  13   3       75.99       67.90     31.75 o
 -16  13   3      704.40      669.33     39.08 o
 -15  13   3       80.42       73.04     14.99 o
 -14  13   3     1150.86     1275.18     34.30 o
 -13  13   3        0.19       11.56     11.38 o
 -12  13   3      806.70      794.19     29.82 o
 -11  13   3        4.01       25.22     11.23 o
 -10  13   3      689.28      751.31     36.78 o
  -9  13   3       65.41       70.52     14.48 o
  -8  13   3     1845.68     1813.32     49.07 o
  -7  13   3       61.71       43.72      9.27 o
  -6  13   3      415.56      368.90     17.83 o
  -5  13   3        1.27       -2.81      6.95 o
  -4  13   3      520.52      565.87     22.64 o
  -3  13   3     1251.84     1255.69     31.36 o
  -2  13   3      513.84      545.57     22.52 o
  -1  13   3     1583.77     1562.41     34.61 o
   0  13   3      107.47      115.19     11.82 o
   1  13   3        5.81        4.75      8.17 o
   2  13   3     1271.69     1214.53     29.82 o
   3  13   3      723.80      737.31     21.42 o
   4  13   3     2383.05     2347.42     41.29 o
   5  13   3     2136.47     1989.48     47.53 o
   6  13   3       28.10       17.30     10.65 o
   7  13   3     1354.21     1337.15     40.36 o
   8  13   3       13.22       20.95      9.84 o
   9  13   3        0.17        5.57      9.60 o
  10  13   3      257.90      280.06     20.91 o
  11  13   3      158.01      109.37     26.13 o
  12  13   3      466.51      444.83     38.15 o
  13  13   3      524.76      497.67     41.45 o
  14  13   3       36.74       38.61     20.79 o
  15  13   3      697.94      633.89     40.32 o
  16  13   3      484.70      487.67     37.44 o
 -17  14   3        1.45       10.09     17.49 o
 -16  14   3      109.69      101.75     20.01 o
 -15  14   3       16.71       -2.16     14.93 o
 -14  14   3       34.75       27.32     11.54 o
 -13  14   3      261.97      287.42     22.48 o
 -12  14   3       46.48       41.95     12.74 o
 -11  14   3     1933.58     2070.28     54.09 o
 -10  14   3        7.14        1.60     10.06 o
  -9  14   3      643.79      597.71     29.39 o
  -8  14   3       74.51       82.13     12.40 o
  -7  14   3       18.99       47.97     17.03 o
  -6  14   3       98.76       83.82     10.82 o
  -5  14   3        6.34        8.39      7.47 o
  -4  14   3      516.93      517.41     22.18 o
  -3  14   3     3280.88     3141.38     56.67 o
  -2  14   3       93.82       90.05     11.78 o
  -1  14   3     2067.93     1977.70     42.37 o
   0  14   3      737.42      753.93     24.25 o
   1  14   3       92.72       71.09     10.76 o
   2  14   3       62.63       59.25     10.13 o
   3  14   3     1859.34     1817.41     39.11 o
   4  14   3     2222.65     2148.96     39.95 o
   5  14   3        6.45       -4.15      9.78 o
   6  14   3        0.51        4.17     10.49 o
   7  14   3      107.35       93.58     23.56 o
   8  14   3     1614.12     1593.79     45.10 o
   9  14   3      296.41      258.69     29.40 o
  10  14   3       59.54       58.90     21.28 o
  11  14   3        7.64        4.06     20.02 o
  12  14   3      641.84      660.87     54.23 o
  13  14   3       27.35       -9.56     22.89 o
  14  14   3        6.22       -4.33     19.87 o
  15  14   3      300.03      231.00     29.82 o
  16  14   3       96.03       92.06     33.01 o
 -16  15   3       69.39       90.79     23.09 o
 -15  15   3       29.13       27.45     17.06 o
 -14  15   3      431.01      459.83     26.79 o
 -13  15   3      829.13      918.49     34.06 o
 -12  15   3      153.61      143.18     28.27 o
 -11  15   3       60.86       60.61     13.63 o
 -10  15   3      163.04      140.80     16.25 o
  -9  15   3      596.14      635.03     28.30 o
  -8  15   3        4.64       14.25     10.04 o
  -7  15   3      747.99      748.82     27.46 o
  -6  15   3       85.76       95.43     13.27 o
  -5  15   3     1504.32     1596.11     38.33 o
  -4  15   3      388.48      346.17     18.16 o
  -3  15   3      272.18      238.51     16.98 o
  -2  15   3       54.58       68.15     11.09 o
  -1  15   3     1358.31     1313.01     45.46 o
   0  15   3      182.38      204.43     17.00 o
   1  15   3        0.41       -7.39      7.66 o
   2  15   3     3668.31     3627.90     62.78 o
   3  15   3      434.34      433.55     20.92 o
   4  15   3      276.91      297.11     17.96 o
   5  15   3     1058.24     1032.45     39.75 o
   6  15   3       51.43       61.62     14.85 o
   7  15   3      116.93       97.29     16.97 o
   8  15   3     1042.52      996.25     45.88 o
   9  15   3       18.66       34.66     24.75 o
  10  15   3      389.12      407.18     36.13 o
  11  15   3      523.68      518.22     43.09 o
  12  15   3       35.31        3.61     44.30 o
  13  15   3      283.55      292.11     30.27 o
  14  15   3      116.39      114.00     25.92 o
  15  15   3       13.51       12.88     22.42 o
 -15  16   3      117.09      133.45     24.84 o
 -14  16   3      224.93      201.70     38.04 o
 -13  16   3       41.42       38.53     14.12 o
 -12  16   3      636.19      795.38     32.37 o
 -11  16   3       19.97       17.66     12.41 o
 -10  16   3      988.75     1100.05     35.08 o
  -9  16   3        7.43       -6.43     10.24 o
  -8  16   3      666.08      679.80     28.63 o
  -7  16   3        3.86        3.60     10.24 o
  -6  16   3     1140.42     1116.25     33.28 o
  -5  16   3      350.59      384.35     21.98 o
  -4  16   3       37.13       40.65     10.90 o
  -3  16   3       38.46       39.47     12.42 o
  -2  16   3      246.12      219.41     18.78 o
  -1  16   3      292.82      325.70     19.44 o
   0  16   3       29.92       24.10      9.21 o
   1  16   3       56.16       50.46     10.45 o
   2  16   3      344.75      366.61     20.41 o
   3  16   3       20.84       28.64      9.79 o
   4  16   3      657.85      631.40     24.80 o
   5  16   3       47.26       41.89     15.15 o
   6  16   3       23.79        0.98     18.45 o
   7  16   3     1092.89     1156.61     56.31 o
   8  16   3      160.68      173.45     26.28 o
   9  16   3      310.26      292.49     32.20 o
  10  16   3       95.09       60.54     24.19 o
  11  16   3      261.35      214.08     31.92 o
  12  16   3        4.05      -12.01     31.82 o
  13  16   3       62.89       53.30     34.83 o
  14  16   3      663.49      578.31     39.85 o
 -14  17   3       24.60       17.64     19.46 o
 -13  17   3       91.67       67.23     18.79 o
 -12  17   3      283.45      304.50     25.68 o
 -11  17   3       45.32       52.03     14.59 o
 -10  17   3      218.76      276.52     25.86 o
  -9  17   3       15.57       -2.44     11.29 o
  -8  17   3      263.76      269.14     20.48 o
  -7  17   3      206.97      184.76     17.99 o
  -6  17   3      144.46      164.88     16.66 o
  -5  17   3      171.11      131.65     17.90 o
  -4  17   3      581.38      618.83     30.65 o
  -3  17   3        7.98       18.02     10.68 o
  -2  17   3       26.36       11.41     10.98 o
  -1  17   3      239.08      244.71     20.01 o
   0  17   3       79.85      105.27     15.23 o
   1  17   3      346.06      342.63     20.42 o
   2  17   3       61.78       82.63     14.85 o
   3  17   3      822.16      794.07     41.14 o
   4  17   3      436.13      500.80     40.61 o
   5  17   3      883.84      841.75     60.77 o
   6  17   3      286.97      270.06     34.21 o
   7  17   3      110.31      110.54     27.54 o
   8  17   3      112.85       52.47     25.54 o
   9  17   3      365.49      328.34     40.13 o
  10  17   3       85.76       33.07     32.02 o
  11  17   3      179.49      244.96     54.21 o
  12  17   3      173.86      166.53     26.27 o
  13  17   3       13.30        9.98     21.66 o
 -13  18   3      115.29       92.10     21.02 o
 -12  18   3       20.79        8.18     16.20 o
 -11  18   3      642.65      720.66     33.26 o
 -10  18   3       37.56       27.33     14.51 o
  -9  18   3       82.47       54.91     14.98 o
  -8  18   3      143.29      127.92     20.50 o
  -7  18   3     1110.34     1149.29     52.24 o
  -6  18   3        0.95       -6.20     11.17 o
  -5  18   3      731.00      765.66     30.58 o
  -4  18   3      372.55      375.45     22.93 o
  -3  18   3      259.22      246.16     19.46 o
  -2  18   3        8.31       13.97     10.56 o
  -1  18   3      855.13      790.77     39.62 o
   0  18   3      559.70      496.17     66.40 o
   1  18   3       28.09       18.80     11.49 o
   2  18   3      763.97      725.02     29.97 o
   3  18   3      181.48      121.93     34.51 o
   4  18   3      532.76      526.28     70.42 o
   5  18   3      109.92      129.48     42.15 o
   6  18   3      314.06      377.17     39.39 o
   7  18   3      211.98      187.45     41.34 o
   8  18   3       32.56       40.64     54.30 o
   9  18   3      345.17      369.93     43.17 o
  10  18   3        3.10      -19.30     50.28 o
  11  18   3       52.01       33.85     24.87 o
  12  18   3      131.26      113.84     28.07 o
 -12  19   3       97.40       66.82     25.36 o
 -11  19   3       19.78       15.64     16.72 o
 -10  19   3      330.24      338.12     25.02 o
  -9  19   3       69.76       72.93     15.85 o
  -8  19   3      139.98      160.28     18.34 o
  -7  19   3      127.07      131.78     17.37 o
  -6  19   3       60.91       52.11     14.57 o
  -5  19   3       33.22       28.54     12.49 o
  -4  19   3       44.61       70.89     14.39 o
  -3  19   3      127.29      134.42     26.05 o
  -2  19   3      162.15      214.56     20.78 o
  -1  19   3        6.76       20.58     11.94 o
   0  19   3      413.83      465.23     28.30 o
   1  19   3      317.43      301.21     42.56 o
   2  19   3       14.71       34.75     28.84 o
   3  19   3       13.20      -12.56     25.78 o
   4  19   3        5.96      -10.76     25.43 o
   5  19   3       11.47       51.59     32.64 o
   6  19   3      250.16      259.55     47.13 o
   7  19   3        5.29      -23.19     23.19 o
   8  19   3       15.11        7.06     26.32 o
   9  19   3       48.30       56.16     32.84 o
  10  19   3       38.66       53.62     40.32 o
  11  19   3        1.34       -4.44     22.67 o
 -10  20   3      211.17      206.11     31.38 o
  -9  20   3       31.35       20.43     18.31 o
  -8  20   3        3.01       15.94     13.58 o
  -7  20   3       36.03       33.01     14.21 o
  -6  20   3      396.20      429.32     26.64 o
  -5  20   3        0.08       15.86     12.94 o
  -4  20   3       80.57      114.64     16.70 o
  -3  20   3      477.78      509.20     31.40 o
  -2  20   3      621.88      617.20     29.60 o
  -1  20   3      393.14      379.47     27.82 o
   0  20   3       76.62       30.14     21.68 o
   1  20   3       11.39        8.63     20.03 o
   2  20   3       14.91      -27.47     27.47 o
   3  20   3      838.20      895.72     67.84 o
   4  20   3      572.46      611.06     63.59 o
   5  20   3      105.36      117.61     38.43 o
   6  20   3       48.34       41.79     35.41 o
   7  20   3      208.31      202.56     47.28 o
   8  20   3      339.58      340.52     38.96 o
   9  20   3        3.24       23.66     40.59 o
  -8  21   3       38.78       26.65     18.50 o
  -7  21   3      249.24      298.52     30.00 o
  -6  21   3      144.18      199.66     25.93 o
  -5  21   3      142.97      169.63     24.37 o
  -4  21   3       13.37       19.38     20.66 o
  -3  21   3       89.20       67.45     24.54 o
  -2  21   3      269.87      229.59     31.60 o
  -1  21   3      315.42      288.07     33.67 o
   0  21   3        3.46       16.51     22.45 o
   1  21   3      165.34      166.15     29.90 o
   2  21   3        2.49        2.30     22.05 o
   3  21   3       34.66       -5.72     43.57 o
   4  21   3        1.12        8.61     22.70 o
   5  21   3       66.92       27.12     24.13 o
   6  21   3      138.52       98.86     28.43 o
   7  21   3        0.90      -22.32     22.32 o
  -6  22   3      231.71      207.76     32.20 o
  -5  22   3       97.87      129.16     77.66 o
  -4  22   3      190.59      165.63     78.52 o
  -3  22   3       16.35        3.29     22.37 o
  -2  22   3      278.60      224.93     32.95 o
  -1  22   3      511.00      577.73     51.03 o
   0  22   3      149.00      149.96     29.28 o
   1  22   3        4.28       32.41     23.92 o
   2  22   3       33.81       32.43     39.54 o
   3  22   3      449.10      456.79     42.51 o
   4  22   3       51.23       56.55     25.75 o
   5  22   3       80.31       77.95     27.93 o
 -21   0   4      156.07      143.77     34.14 o
 -20   0   4       50.65       27.07     25.43 o
 -19   0   4       51.11       84.06     27.05 o
 -18   0   4     1271.72     1244.75     54.58 o
 -17   0   4       62.29       48.68     17.73 o
 -16   0   4        5.65       -0.33     11.98 o
 -15   0   4       70.11       72.03     15.22 o
 -14   0   4     6601.83     6508.38    117.73 o
 -13   0   4       80.83       90.27     14.39 o
 -12   0   4      704.57      628.32     27.62 o
 -11   0   4       60.54       64.74     11.94 o
 -10   0   4     1288.20     1244.11     75.97 o
  -9   0   4       31.73       41.02      9.09 o
  -8   0   4      246.00      235.91     17.84 o
  -6   0   4     6727.22     7027.97    289.01 o
  -5   0   4     3934.76     3906.79    103.45 o
  -4   0   4     4959.04     5074.40    107.67 o
  -3   0   4     1993.87     1868.33     51.73 o
  -2   0   4        7.89       10.29      6.79 o
  -1   0   4     9055.17     9487.86    178.43 o
   0   0   4      179.76      214.81     38.49 o
   1   0   4     5074.82     5148.80     87.37 o
   2   0   4       32.92       35.82      7.33 o
   3   0   4      271.41      283.55     14.43 o
   4   0   4     8712.43     8916.99    122.25 o
   5   0   4     4135.56     4054.58    101.18 o
   6   0   4      105.99      112.49      9.39 o
   7   0   4      224.34      102.13     92.53 o
   8   0   4       18.84        4.72      6.99 o
   9   0   4     4982.06     4588.05    116.21 o
  10   0   4      364.95      369.08     53.58 o
  11   0   4      134.78      112.57     24.52 o
  12   0   4      962.99     1062.03     54.91 o
  13   0   4      442.00      483.51     88.41 o
  14   0   4      173.20      213.80     65.60 o
  15   0   4      140.50      117.94     31.08 o
  16   0   4      241.39      193.88     37.89 o
  17   0   4      168.28      198.08     30.53 o
  18   0   4      258.71      329.98     37.70 o
  19   0   4       75.07       40.89     32.76 o
 -21   1   4       63.47       46.60     26.49 o
 -20   1   4      189.75      215.89     27.29 o
 -19   1   4       19.15       15.86     13.50 o
 -18   1   4       12.09       10.05     12.33 o
 -17   1   4       80.23       67.83     16.55 o
 -16   1   4       42.39       40.94     10.99 o
 -15   1   4        1.50        1.61      7.82 o
 -14   1   4       21.46       15.47      7.93 o
 -13   1   4       15.04        4.80      7.21 o
 -12   1   4        3.01       -6.03      6.03 o
 -11   1   4      377.79      395.15     16.29 o
 -10   1   4       63.86       62.35      7.92 o
  -9   1   4      215.84      225.85     11.60 o
  -8   1   4       86.45       84.48      9.34 o
  -6   1   4     3353.13     3537.74     59.48 o
  -5   1   4     2180.40     2117.48     40.87 o
  -4   1   4     1210.66     1258.18     32.35 o
  -3   1   4        1.44       -1.80      3.65 o
  -2   1   4      288.78      294.49     14.93 o
  -1   1   4     4089.36     4013.33     67.28 o
   0   1   4      209.67      203.22     12.00 o
   1   1   4      725.56      800.90     17.41 o
   2   1   4    15952.63    15469.48    162.29 o
   3   1   4       73.86       86.88      6.91 o
   4   1   4    14664.79    15243.49    150.06 o
   5   1   4        1.70       11.26      4.16 o
   6   1   4      447.11      421.03     19.57 o
   7   1   4     1044.50     1031.86     31.24 o
   8   1   4      150.84      179.48     22.92 o
   9   1   4        7.95        4.09      9.22 o
  10   1   4     1159.85     1108.46     36.69 o
  11   1   4       85.36      110.06     16.66 o
  12   1   4      418.06      398.11     29.84 o
  13   1   4      811.41      903.03     42.78 o
  14   1   4       93.59       72.00     18.67 o
  15   1   4      141.41      161.73     23.60 o
  16   1   4      201.94      224.81     23.54 o
  17   1   4       66.75       71.98     20.78 o
  18   1   4        2.44       14.13     18.53 o
  19   1   4      106.44      107.18     25.07 o
 -21   2   4      242.32      266.08     30.41 o
 -20   2   4      180.93      218.75     27.27 o
 -19   2   4        6.20        8.77     12.91 o
 -18   2   4       20.52        0.24     17.05 o
 -17   2   4       49.57       22.16     11.81 o
 -16   2   4      233.75      219.22     18.80 o
 -15   2   4      232.03      270.02     18.76 o
 -14   2   4      386.97      360.10     19.70 o
 -13   2   4     1469.72     1341.35     29.55 o
 -12   2   4      142.08      121.66     10.57 o
 -11   2   4      993.11     1009.65     23.62 o
 -10   2   4      189.55      193.31     11.59 o
  -9   2   4     1066.46     1087.55     25.75 o
  -8   2   4      432.57      441.47     17.47 o
  -7   2   4      756.81      738.23     30.61 o
  -6   2   4     1460.93     1487.58     38.11 o
  -5   2   4      973.34      898.30     30.13 o
  -4   2   4      332.73      297.95     15.00 o
  -3   2   4     4086.61     4102.05     64.19 o
  -2   2   4      418.01      434.15     17.20 o
  -1   2   4     1174.85     1114.25     30.30 o
   0   2   4     1761.59     1649.00     33.91 o
   1   2   4       49.59       33.57      6.34 o
   2   2   4     1262.71     1334.76     29.35 o
   3   2   4     1421.82     1474.66     25.96 o
   4   2   4    21432.66    21275.13    203.45 o
   5   2   4       74.93       85.04      7.68 o
   6   2   4       62.23       70.67     10.92 o
   7   2   4      140.35      145.84     17.12 o
   8   2   4      262.32      253.41     17.09 o
   9   2   4      288.00      227.04     17.47 o
  10   2   4      106.87      101.07     17.34 o
  11   2   4     1010.53      998.54     36.34 o
  12   2   4        0.56        8.37     12.60 o
  13   2   4       64.66       63.10     17.26 o
  14   2   4      881.29      916.54     64.23 o
  15   2   4       98.64       99.66     18.26 o
  16   2   4       63.89       20.60     16.07 o
  17   2   4        0.61       -3.34     18.13 o
  18   2   4        0.17        1.41     18.24 o
  19   2   4      518.00      517.61     35.19 o
 -20   3   4       24.13       19.94     16.21 o
 -19   3   4        1.78       19.41     13.65 o
 -18   3   4        6.10      -10.57     10.57 o
 -17   3   4       17.19       29.78     11.93 o
 -16   3   4      859.40      747.34     30.51 o
 -15   3   4       12.58       12.10     15.19 o
 -14   3   4       61.69       35.31     10.86 o
 -13   3   4       75.92       73.26     10.90 o
 -12   3   4      225.83      199.46     14.51 o
 -11   3   4       10.45        5.39      6.60 o
 -10   3   4       95.77      109.58      9.60 o
  -9   3   4       11.89       13.54      6.15 o
  -8   3   4      277.88      289.10     15.41 o
  -7   3   4        7.05        5.24      3.97 o
  -6   3   4       65.95       86.37     15.07 o
  -5   3   4      634.81      584.14     23.53 o
  -4   3   4     1261.47     1239.84     42.56 o
  -3   3   4     2971.84     3015.97     74.08 o
  -2   3   4     2297.09     2325.98     61.42 o
  -1   3   4      277.50      283.96     30.52 o
   0   3   4      405.64      443.42     14.37 o
   1   3   4     1632.71     1695.02     28.18 o
   2   3   4      263.91      262.76     11.65 o
   3   3   4      777.34      793.01     19.48 o
   4   3   4     1533.21     1525.46     47.78 o
   5   3   4       69.45       54.20      9.15 o
   6   3   4       27.29       20.10      6.99 o
   7   3   4     2288.73     2311.10     44.60 o
   8   3   4      108.57      111.54     12.95 o
   9   3   4       70.91       59.36     11.60 o
  10   3   4       37.97       22.38     10.96 o
  11   3   4        2.81        0.61     11.13 o
  12   3   4       28.70       23.46     18.90 o
  13   3   4      392.64      352.27     29.12 o
  14   3   4      395.60      436.77     26.94 o
  15   3   4      105.98       91.72     24.74 o
  16   3   4        2.33       -1.05     16.51 o
  17   3   4        0.08      -18.15     18.16 o
  18   3   4       77.71       75.95     23.98 o
  19   3   4      163.51      214.16     26.27 o
 -20   4   4      367.49      442.41     33.27 o
 -19   4   4     1228.32     1326.63     80.38 o
 -18   4   4      250.65      248.85     21.56 o
 -17   4   4       37.15       36.31     12.40 o
 -16   4   4      258.23      229.32     26.04 o
 -15   4   4       69.11       71.94     12.94 o
 -14   4   4      230.12      241.31     20.40 o
 -13   4   4        5.48       24.29      9.52 o
 -12   4   4       64.85       64.98     10.91 o
 -11   4   4     1337.09     1289.79     34.89 o
 -10   4   4     2497.64     2379.95     48.53 o
  -9   4   4     6348.20     6403.16     84.90 o
  -8   4   4        0.62       -1.97      4.17 o
  -7   4   4      159.16      161.57     13.62 o
  -6   4   4      709.57      669.58     19.43 o
  -5   4   4     2007.20     2016.56     38.86 o
  -4   4   4      412.34      385.53     17.77 o
  -3   4   4        2.73        2.59      4.97 o
  -2   4   4      102.86       98.46     13.51 o
  -1   4   4     2014.87     1935.66     43.16 o
   0   4   4      637.92      598.67     18.67 o
   1   4   4     3369.12     3282.77     44.67 o
   2   4   4     1144.24     1124.11     27.71 o
   3   4   4       83.70       86.25     13.77 o
   4   4   4       61.09       64.46     10.79 o
   5   4   4     2457.45     2447.93     43.86 o
   6   4   4      953.18      922.84     25.80 o
   7   4   4       12.44       11.81      7.36 o
   8   4   4      287.90      283.29     18.42 o
   9   4   4     1888.73     1834.55     41.45 o
  10   4   4      530.54      500.26     43.27 o
  11   4   4       67.03       56.62     12.90 o
  12   4   4      329.99      309.32     26.06 o
  13   4   4      158.51      194.80     24.18 o
  14   4   4      535.22      536.78     33.15 o
  15   4   4      318.39      300.82     27.76 o
  16   4   4      502.98      545.44     36.16 o
  17   4   4      532.18      482.42     36.52 o
  18   4   4      364.97      356.17     34.37 o
  19   4   4      201.92      171.73     45.62 o
 -20   5   4        0.04       13.61     15.37 o
 -19   5   4       60.78       56.11     17.39 o
 -18   5   4       82.93       81.85     15.43 o
 -17   5   4      328.76      300.27     22.84 o
 -16   5   4        0.42       -0.98      9.73 o
 -15   5   4      153.39      157.10     17.17 o
 -14   5   4      124.52       91.58     13.32 o
 -13   5   4     1606.80     1523.15     38.94 o
 -12   5   4      341.34      353.84     20.67 o
 -11   5   4     1164.60     1211.90     32.54 o
 -10   5   4      198.34      183.71     23.17 o
  -9   5   4     2216.84     2104.92     50.72 o
  -8   5   4        0.02       -2.48      7.22 o
  -7   5   4      113.06      136.42     10.52 o
  -6   5   4      265.60      283.28     14.41 o
  -5   5   4      105.57      100.33      9.49 o
  -4   5   4      928.88     1023.10     25.54 o
  -3   5   4        0.66       -4.47      4.47 o
  -2   5   4     1507.43     1654.35     37.74 o
  -1   5   4     2473.35     2485.66     53.73 o
   0   5   4       18.95       21.55      9.06 o
   1   5   4      542.32      520.76     19.48 o
   2   5   4      384.73      424.82     20.45 o
   3   5   4     1037.25     1062.38     31.49 o
   4   5   4      837.14      813.56     28.20 o
   5   5   4      344.98      346.87     21.62 o
   6   5   4      183.05      195.00     14.14 o
   7   5   4      879.65      945.38     27.24 o
   8   5   4       58.19       57.22     10.73 o
   9   5   4       24.59       21.72      9.62 o
  10   5   4      364.83      371.53     22.41 o
  11   5   4       14.66       24.53      9.60 o
  12   5   4      243.99      195.23     20.62 o
  13   5   4       47.22       43.01     15.27 o
  14   5   4       86.18      101.87     19.38 o
  15   5   4       31.45       56.51     18.38 o
  16   5   4      745.72      797.90     45.78 o
  17   5   4      168.82      170.65     26.28 o
  18   5   4      128.98      115.26     25.67 o
  19   5   4        4.36       21.17     25.12 o
 -20   6   4        0.69      -10.79     15.00 o
 -19   6   4        9.16      -10.89     17.65 o
 -18   6   4       77.63       61.41     14.63 o
 -17   6   4        4.12      -12.72     12.72 o
 -16   6   4      304.77      362.22     24.22 o
 -15   6   4      199.56      227.12     19.26 o
 -14   6   4      896.86      976.51     41.57 o
 -13   6   4        9.12        7.97      8.73 o
 -12   6   4     1712.54     1665.09     58.65 o
 -11   6   4      285.75      270.48     21.67 o
 -10   6   4      591.36      640.75     28.03 o
  -9   6   4        0.71       -0.18      7.45 o
  -8   6   4      480.54      441.08     23.69 o
  -7   6   4       18.52       18.32      9.82 o
  -6   6   4     1040.39     1117.53     38.21 o
  -5   6   4       69.98       80.47      8.53 o
  -4   6   4     1577.58     1675.70     30.40 o
  -3   6   4      714.76      723.46     18.06 o
  -2   6   4     1700.70     1871.97     36.31 o
  -1   6   4      452.42      465.57     39.27 o
   0   6   4     1787.45     1717.00     36.13 o
   1   6   4     1851.45     1797.34     45.19 o
   2   6   4      239.14      237.68     14.94 o
   3   6   4     1934.02     2030.42     46.93 o
   4   6   4       15.21       14.81      5.72 o
   5   6   4      360.17      382.38     25.47 o
   6   6   4       12.25       17.40      6.60 o
   7   6   4     1160.30     1205.69     27.01 o
   8   6   4        3.28        0.39      7.36 o
   9   6   4      855.37      815.87     27.26 o
  10   6   4      576.06      588.04     26.80 o
  11   6   4       31.76       31.82     10.58 o
  12   6   4      286.36      276.46     24.17 o
  13   6   4      386.89      412.70     29.31 o
  14   6   4      103.19      118.66     20.12 o
  15   6   4       33.18       32.02     26.04 o
  16   6   4       68.86       66.87     21.30 o
  17   6   4      359.91      302.23     31.37 o
  18   6   4      386.16      459.83     38.33 o
  19   6   4       95.58       27.38     50.57 o
 -20   7   4        0.80        0.49     18.60 o
 -19   7   4       51.45       45.18     17.38 o
 -18   7   4      325.77      339.82     25.52 o
 -17   7   4      260.53      308.65     23.86 o
 -16   7   4      861.78      952.95     34.11 o
 -15   7   4      397.86      378.29     24.06 o
 -14   7   4      139.89      152.85     24.35 o
 -13   7   4      391.42      429.43     24.18 o
 -12   7   4       66.54       61.75     11.88 o
 -11   7   4      240.99      230.15     20.81 o
 -10   7   4     4035.02     3980.80    116.35 o
  -9   7   4     1522.40     1498.11     42.62 o
  -8   7   4      550.08      519.73     31.00 o
  -7   7   4        3.26       -1.74      8.84 o
  -6   7   4      135.21      180.80     18.35 o
  -5   7   4       31.04       44.70     14.73 o
  -4   7   4       20.67       17.84      7.88 o
  -3   7   4      176.93      222.10     11.79 o
  -2   7   4     2116.80     2125.68     43.17 o
  -1   7   4      146.56      184.14     12.08 o
   0   7   4       66.72       76.85     14.32 o
   1   7   4      363.42      361.24     13.64 o
   2   7   4      196.70      176.95     10.75 o
   3   7   4       36.55       36.75      6.75 o
   4   7   4      193.51      187.96     12.62 o
   5   7   4      111.65      141.55     12.41 o
   6   7   4      330.00      346.42     18.38 o
   7   7   4      243.16      249.31     16.47 o
   8   7   4      692.04      800.01     26.77 o
   9   7   4      228.54      202.11     16.91 o
  10   7   4     1185.26     1248.19     35.32 o
  11   7   4       37.67       57.20     15.63 o
  12   7   4        0.05        5.31     10.63 o
  13   7   4       11.18      -11.66     13.28 o
  14   7   4      256.22      317.98     28.27 o
  15   7   4       43.85       44.19     18.83 o
  16   7   4      333.81      360.49     33.04 o
  17   7   4      330.78      395.21     35.01 o
  18   7   4        4.71      -30.57     31.26 o
 -19   8   4      358.27      408.26     32.16 o
 -18   8   4       11.26       13.46     15.19 o
 -17   8   4        3.29       -6.67     15.31 o
 -16   8   4      137.32      136.37     24.22 o
 -15   8   4      915.49      952.13     33.93 o
 -14   8   4       33.16       20.16     10.67 o
 -13   8   4       30.19       25.52     10.72 o
 -12   8   4        1.69       -0.23      9.04 o
 -11   8   4     1236.27     1292.51     35.00 o
 -10   8   4      222.02      211.25     19.78 o
  -9   8   4      618.81      658.77     34.85 o
  -8   8   4      241.55      272.79     24.43 o
  -7   8   4     1177.52     1202.89     44.05 o
  -6   8   4      185.56      184.21     20.16 o
  -3   8   4     1910.99     1929.99     53.00 o
  -2   8   4        2.41       -2.67      5.19 o
  -1   8   4      623.97      589.91     19.61 o
   0   8   4     4980.60     4866.93     74.61 o
   1   8   4      174.44      172.71     11.07 o
   2   8   4      316.89      361.80     14.58 o
   3   8   4       15.68        6.80      7.25 o
   4   8   4     2268.00     2249.53     46.26 o
   5   8   4       18.24        7.15      7.85 o
   6   8   4     2326.01     2321.91     49.43 o
   7   8   4      137.23      147.15     13.75 o
   8   8   4       58.53       62.67     11.00 o
   9   8   4       49.75       56.63     11.62 o
  10   8   4        2.36       -4.42      8.23 o
  11   8   4     1008.94     1024.24     38.79 o
  12   8   4      288.44      332.00     23.39 o
  13   8   4        0.20       -1.06     25.28 o
  14   8   4      338.27      310.19     28.12 o
  15   8   4      221.77      249.96     27.52 o
  16   8   4      710.66      649.63     41.15 o
  17   8   4      166.24      131.73     25.60 o
  18   8   4       70.84       55.80     42.82 o
 -19   9   4       24.81        1.28     15.22 o
 -18   9   4      896.58      933.40     51.48 o
 -17   9   4        3.12       10.43     12.35 o
 -16   9   4      351.81      406.26     45.79 o
 -15   9   4        5.87       10.04     10.85 o
 -14   9   4      213.08      210.18     19.11 o
 -13   9   4        6.55        3.77      9.46 o
 -12   9   4     1197.76     1257.59     36.38 o
 -11   9   4        0.54        0.16      7.68 o
 -10   9   4       65.87       52.22     21.30 o
  -9   9   4       48.20       45.53     14.64 o
  -8   9   4     7961.48     7948.79    169.08 o
  -7   9   4      541.45      512.22     31.43 o
  -6   9   4       99.21      124.22     17.65 o
  -5   9   4     1899.23     1905.29     56.71 o
  -4   9   4      817.51      775.65     65.30 o
  -3   9   4      196.42      175.82     17.04 o
  -2   9   4        6.24       -0.39      6.32 o
  -1   9   4     1662.58     1707.41     43.07 o
   0   9   4      210.47      191.52     17.79 o
   1   9   4     2884.07     3016.63     54.42 o
   2   9   4      254.79      221.04     15.92 o
   3   9   4     2771.56     2707.92     52.49 o
   4   9   4      456.20      441.24     22.71 o
   5   9   4      555.87      507.62     24.54 o
   6   9   4      168.90      183.54     20.25 o
   7   9   4      925.65      922.79     28.71 o
   8   9   4     1089.55     1054.37     31.57 o
   9   9   4      437.68      427.21     23.67 o
  10   9   4      291.11      250.83     19.83 o
  11   9   4      421.28      498.76     27.55 o
  12   9   4      310.24      312.25     23.33 o
  13   9   4       19.93       26.83     26.19 o
  14   9   4      370.59      400.41     43.93 o
  15   9   4       35.21       16.38     17.91 o
  16   9   4       23.88       14.65     22.50 o
  17   9   4      161.33      159.93     27.48 o
  18   9   4        7.51      -21.17     52.58 o
 -18  10   4      402.73      430.01     32.95 o
 -17  10   4      151.06      150.77     19.38 o
 -16  10   4        6.15        4.75     11.52 o
 -15  10   4      409.66      422.21     37.12 o
 -14  10   4      306.68      276.43     21.50 o
 -13  10   4      138.84      147.99     17.84 o
 -12  10   4      276.99      292.28     20.95 o
 -11  10   4      259.70      228.86     21.88 o
 -10  10   4      120.91      118.89     20.08 o
  -9  10   4     1269.87     1261.28     49.76 o
  -8  10   4     1410.82     1483.05     53.06 o
  -7  10   4       77.72       56.59     14.71 o
  -6  10   4      593.56      576.35     33.41 o
  -5  10   4     1666.77     1538.77     51.22 o
  -4  10   4      123.79      126.99     14.91 o
  -3  10   4      469.09      463.19     37.65 o
  -2  10   4      741.58      674.18     27.12 o
  -1  10   4      443.08      422.45     26.47 o
   0  10   4     1067.03     1028.44     28.93 o
   1  10   4      338.13      343.68     19.58 o
   2  10   4       32.50       23.65      8.71 o
   3  10   4        4.63        6.80      8.90 o
   4  10   4      565.07      603.19     25.80 o
   5  10   4     1813.02     1869.38     54.42 o
   6  10   4       54.47       41.56     11.43 o
   7  10   4        0.14       -1.49      7.66 o
   8  10   4        3.05        7.40      8.83 o
   9  10   4     1042.97     1008.24     35.46 o
  10  10   4      123.16      127.90     30.74 o
  11  10   4        2.38       13.96     12.29 o
  12  10   4       77.36       80.85     16.03 o
  13  10   4       84.70       74.39     15.74 o
  14  10   4       15.76       29.99     19.28 o
  15  10   4       67.45       47.50     23.59 o
  16  10   4       80.01       43.65     28.35 o
  17  10   4        7.08      -30.30     30.30 o
 -18  11   4       65.77       56.79     20.90 o
 -17  11   4       21.84      -12.76     14.60 o
 -16  11   4        5.96       13.64     12.56 o
 -15  11   4      349.07      379.54     32.64 o
 -14  11   4       59.36       59.18     15.20 o
 -13  11   4     1146.76     1240.53     38.38 o
 -12  11   4        6.15        9.98     11.14 o
 -11  11   4      477.04      419.95     27.63 o
 -10  11   4       72.33       50.60     25.19 o
  -9  11   4       86.05       52.21     15.24 o
  -8  11   4        4.68       -9.70      9.89 o
  -7  11   4       33.55       12.59     11.38 o
  -6  11   4      244.41      226.29     24.48 o
  -5  11   4     1643.26     1482.36     43.68 o
  -4  11   4       13.04        4.73      8.23 o
  -3  11   4      332.74      349.94     23.31 o
  -2  11   4      824.85      796.05     30.38 o
  -1  11   4        6.91       10.13      8.84 o
   0  11   4      138.64      132.95     15.48 o
   1  11   4      291.02      288.00     28.57 o
   2  11   4     4477.12     4292.79     73.86 o
   3  11   4       44.57       32.79     11.17 o
   4  11   4       51.74       56.18     12.33 o
   5  11   4       29.34       31.91     10.79 o
   6  11   4     1260.96     1183.58     36.84 o
   7  11   4       26.29       14.20     10.83 o
   8  11   4       61.83       47.49     11.15 o
   9  11   4      686.45      713.39     29.24 o
  10  11   4      164.15      147.69     16.63 o
  11  11   4      385.53      371.69     25.43 o
  12  11   4       31.04       27.40     12.75 o
  13  11   4      663.74      645.27     33.89 o
  14  11   4       24.83       29.33     19.01 o
  15  11   4       88.85       83.48     28.95 o
  16  11   4       13.29        2.99     28.30 o
  17  11   4      244.61      268.82     45.46 o
 -17  12   4        6.47       -6.23     14.94 o
 -16  12   4      290.98      332.37     31.89 o
 -15  12   4       24.88        2.70     11.87 o
 -14  12   4      116.36      133.46     17.42 o
 -13  12   4       16.42       -0.41     10.35 o
 -12  12   4       37.41       26.85     20.83 o
 -11  12   4      402.19      407.10     28.32 o
 -10  12   4        1.25        5.26     15.10 o
  -9  12   4      353.65      279.36     53.76 o
  -8  12   4      845.60      794.94     40.70 o
  -7  12   4       77.20       70.20     16.64 o
  -6  12   4       13.74        6.68      9.02 o
  -5  12   4       70.28       49.41     12.32 o
  -4  12   4      861.00      929.88     40.05 o
  -3  12   4        0.41       14.98      8.82 o
  -2  12   4       80.48      116.97     14.99 o
  -1  12   4      224.72      234.37     20.16 o
   0  12   4     1627.00     1599.36     45.77 o
   1  12   4       15.07        9.13      9.13 o
   2  12   4      818.23      791.54     36.12 o
   3  12   4       98.28      123.79     14.69 o
   4  12   4     1218.48     1214.43     35.99 o
   5  12   4        2.38        2.51      9.25 o
   6  12   4      196.85      202.69     19.17 o
   7  12   4      106.29      143.11     17.46 o
   8  12   4      247.62      245.49     19.60 o
   9  12   4       26.09       29.73     11.21 o
  10  12   4       71.35       64.36     14.05 o
  11  12   4      235.40      217.84     20.86 o
  12  12   4       78.18       68.39     18.49 o
  13  12   4       52.95       57.71     16.82 o
  14  12   4      362.34      361.86     39.78 o
  15  12   4      551.51      543.38     75.36 o
  16  12   4        4.83       30.67     27.99 o
 -17  13   4      132.24      124.50     24.77 o
 -16  13   4      385.44      330.34     29.83 o
 -15  13   4       81.06       74.42     16.21 o
 -14  13   4       16.10       31.69     13.08 o
 -13  13   4      157.52      166.03     18.74 o
 -12  13   4       97.05      102.16     17.83 o
 -11  13   4       59.98       65.56     15.81 o
 -10  13   4        7.15       19.53     14.70 o
  -9  13   4        0.11      -12.16     12.16 o
  -8  13   4      841.25      758.09     43.00 o
  -7  13   4      163.20      173.80     21.61 o
  -6  13   4      876.18      843.28     34.13 o
  -5  13   4      324.57      305.15     25.49 o
  -4  13   4     1222.05     1064.48     37.35 o
  -3  13   4     1320.66     1246.57     40.55 o
  -2  13   4        2.28       -1.65      8.81 o
  -1  13   4     1511.37     1545.49     46.02 o
   0  13   4      122.40      111.85     16.01 o
   1  13   4      310.52      358.21     27.05 o
   2  13   4      220.73      250.97     22.17 o
   3  13   4     1425.57     1427.38     45.55 o
   4  13   4       59.97       62.00     14.73 o
   5  13   4        1.24       14.89     13.65 o
   6  13   4      667.96      722.20     31.04 o
   7  13   4     1543.39     1562.73     45.28 o
   8  13   4      162.55      159.56     21.03 o
   9  13   4        7.25       21.01     11.43 o
  10  13   4        1.38        5.00     11.19 o
  11  13   4      404.26      400.21     27.17 o
  12  13   4      204.27      269.96     33.58 o
  13  13   4       53.09       36.57     25.51 o
  14  13   4        4.17      -22.49     22.49 o
  15  13   4        4.23       -9.20     27.78 o
 -16  14   4       13.80      -14.54     17.10 o
 -15  14   4      225.41      266.25     23.68 o
 -14  14   4       15.48        2.35     11.72 o
 -13  14   4      310.01      305.63     36.68 o
 -12  14   4       42.17       39.30     15.57 o
 -11  14   4        1.34       -5.70     12.39 o
 -10  14   4      185.36      222.87     30.56 o
  -9  14   4      236.62      218.42     27.29 o
  -8  14   4       34.03       46.96     23.59 o
  -7  14   4      106.44       99.27     17.54 o
  -6  14   4       15.71       11.47     10.81 o
  -5  14   4      490.29      434.29     28.64 o
  -4  14   4      392.59      349.93     25.49 o
  -3  14   4     1024.86      986.29     37.03 o
  -2  14   4      333.39      310.57     24.27 o
  -1  14   4       21.16       17.69     10.98 o
   0  14   4       17.71       22.70     11.29 o
   1  14   4        4.33       -0.48     12.94 o
   2  14   4      987.67      950.04     42.45 o
   3  14   4       91.45       75.52     15.47 o
   4  14   4     2114.74     2055.69     57.71 o
   5  14   4       40.76       10.23     26.88 o
   6  14   4      158.92      140.30     18.52 o
   7  14   4       13.96       -8.90     12.34 o
   8  14   4        0.03        0.27      9.74 o
   9  14   4       63.89       73.83     15.08 o
  10  14   4      274.45      278.83     22.89 o
  11  14   4        5.56       12.56     23.59 o
  12  14   4      122.75      106.99     28.98 o
  13  14   4       58.52       72.86     26.54 o
  14  14   4       51.34       -1.98     25.50 o
  15  14   4      102.53       35.94     29.41 o
 -15  15   4        0.17       -0.14     14.32 o
 -14  15   4       42.31       48.36     15.64 o
 -13  15   4        0.26       11.28     14.93 o
 -12  15   4      733.67      840.76     40.22 o
 -11  15   4       81.67       41.47     15.72 o
 -10  15   4       25.88       14.49     16.28 o
  -9  15   4        2.33      -10.26     13.25 o
  -8  15   4      161.41      130.15     25.34 o
  -7  15   4      187.78      170.38     24.89 o
  -6  15   4      357.54      337.07     26.38 o
  -5  15   4       35.49       26.72     12.57 o
  -4  15   4     1100.34     1084.25     53.84 o
  -3  15   4        7.32       20.77     11.02 o
  -2  15   4        0.34       13.42     11.12 o
  -1  15   4        0.21       -7.87      9.90 o
   0  15   4      483.18      472.20     41.11 o
   1  15   4      159.36      111.78     25.24 o
   2  15   4       91.39       77.79     16.20 o
   3  15   4      793.74      823.88     44.57 o
   4  15   4       92.14      111.42     18.31 o
   5  15   4      390.55      397.24     30.55 o
   6  15   4      508.82      450.54     32.15 o
   7  15   4      122.30      100.55     19.50 o
   8  15   4      502.66      565.29     29.94 o
   9  15   4      236.56      198.04     28.08 o
  10  15   4       82.25       88.13     25.71 o
  11  15   4       43.13       80.90     26.53 o
  12  15   4      134.72      132.15     29.58 o
  13  15   4      184.13      162.96     43.33 o
  14  15   4      163.52       99.27     32.00 o
 -14  16   4       83.91       51.71     17.95 o
 -13  16   4       26.66       19.51     16.47 o
 -12  16   4        1.04        5.04     14.47 o
 -11  16   4        0.20        2.65     14.25 o
 -10  16   4      221.69      220.80     30.42 o
  -9  16   4       69.71       46.59     19.28 o
  -8  16   4        1.81       -1.82     14.52 o
  -7  16   4       14.19        8.93     15.75 o
  -6  16   4      550.41      572.31     66.34 o
  -5  16   4        4.83       -2.43     12.77 o
  -4  16   4        2.99        5.55     13.62 o
  -3  16   4      107.61      107.32     17.14 o
  -2  16   4      264.40      318.17     26.30 o
  -1  16   4        4.15        4.29     11.20 o
   0  16   4       16.92       47.00     14.02 o
   1  16   4      534.87      581.93     61.20 o
   2  16   4      198.14      187.05     25.82 o
   3  16   4        2.29       -4.02     11.48 o
   4  16   4       94.72       74.50     16.94 o
   5  16   4      381.32      432.20     45.30 o
   6  16   4        9.76       24.46     23.47 o
   7  16   4      103.56       92.13     19.40 o
   8  16   4        1.83      -16.33     20.47 o
   9  16   4        6.29       24.50     28.55 o
  10  16   4      220.63      175.23     35.15 o
  11  16   4        4.41      -22.58     22.58 o
  12  16   4       33.16       -9.42     67.87 o
  13  16   4      160.33      118.41     33.12 o
 -13  17   4     1067.58     1186.26     55.44 o
 -12  17   4       38.05       31.49     19.09 o
 -11  17   4      226.80      205.30     26.09 o
 -10  17   4       94.34       82.87     18.50 o
  -9  17   4      498.37      520.72     43.59 o
  -8  17   4        3.39        7.42     15.98 o
  -7  17   4       45.95       39.28     18.92 o
  -6  17   4      788.37      771.70     62.97 o
  -5  17   4       52.27       41.19     24.45 o
  -4  17   4        2.07        7.10     14.65 o
  -3  17   4      348.31      386.59     63.37 o
  -2  17   4      521.38      533.32     41.55 o
  -1  17   4      148.36      121.00     18.78 o
   0  17   4       25.59       14.28     29.16 o
   1  17   4      225.30      261.30     29.60 o
   2  17   4      331.72      350.16     28.91 o
   3  17   4        8.72        8.92     12.92 o
   4  17   4       71.33       72.27     17.04 o
   5  17   4        5.20       17.30     19.28 o
   6  17   4       88.06       89.41     26.15 o
   7  17   4        6.73       28.05     22.60 o
   8  17   4      490.04      566.18     49.34 o
   9  17   4       45.48       40.47     43.27 o
  10  17   4      147.01      150.61     35.76 o
  11  17   4      132.79       61.76     30.78 o
  12  17   4      170.25      228.33     41.49 o
 -12  18   4       83.15       86.08     25.75 o
 -11  18   4      181.37      251.18     43.08 o
 -10  18   4       85.73       93.38     20.74 o
  -9  18   4      135.66      118.20     27.97 o
  -8  18   4       19.90       16.14     29.78 o
  -7  18   4      100.87       71.49     27.20 o
  -6  18   4      631.01      678.11     48.44 o
  -5  18   4      178.85      202.22     28.52 o
  -4  18   4      155.37      164.63     26.86 o
  -3  18   4      357.52      368.79     35.93 o
  -2  18   4        8.24      -14.26     14.26 o
  -1  18   4        0.74       11.68     16.07 o
   0  18   4      410.52      404.84     37.67 o
   1  18   4       75.56       56.13     29.14 o
   2  18   4       48.97       40.15     32.36 o
   3  18   4       56.17       41.11     15.64 o
   4  18   4       16.40       37.55     20.75 o
   5  18   4       94.19       81.12     26.12 o
   6  18   4      539.22      551.79     48.30 o
   7  18   4       47.31       77.26     28.28 o
   8  18   4      187.90      198.89     44.75 o
   9  18   4      169.27      177.23     35.66 o
  10  18   4       40.69       62.88     31.15 o
  11  18   4      155.22      151.36     36.44 o
 -10  19   4      419.50      414.10     34.12 o
  -9  19   4       38.66       21.15     16.95 o
  -8  19   4      141.81      151.87     28.74 o
  -7  19   4      472.15      455.92     42.36 o
  -6  19   4       29.24       20.90     22.46 o
  -5  19   4       41.86       40.88     20.57 o
  -4  19   4        5.64        9.97     17.65 o
  -3  19   4       37.86       50.89     20.12 o
  -2  19   4       26.02       42.54     20.63 o
  -1  19   4      629.13      567.49     44.66 o
   0  19   4      476.44      528.45     67.40 o
   1  19   4       31.09       34.34     19.42 o
   2  19   4       10.58       42.17     30.10 o
   3  19   4     1931.38     1820.16     94.98 o
   4  19   4       82.22      133.60     39.86 o
   5  19   4      497.62      487.39     45.53 o
   6  19   4      356.03      389.98     85.67 o
   7  19   4      210.50      190.68     34.74 o
   8  19   4       34.26       53.04     30.13 o
   9  19   4        0.22       10.20     27.82 o
  -9  20   4      608.72      659.86     42.25 o
  -8  20   4        0.21       -7.89     19.78 o
  -7  20   4      158.96      147.24     29.16 o
  -6  20   4      422.43      490.83     44.90 o
  -5  20   4      101.63       56.38     24.07 o
  -4  20   4      139.36      121.11     26.19 o
  -3  20   4      168.95      201.34     31.08 o
  -2  20   4       57.19       69.77     22.89 o
  -1  20   4      145.50      184.39     30.45 o
   0  20   4      383.84      411.29     54.35 o
   1  20   4      229.83      146.97     39.33 o
   2  20   4      113.86       87.88     35.84 o
   3  20   4      338.49      265.76     47.55 o
   4  20   4       13.66      -22.56     28.92 o
   5  20   4       43.52       56.38     34.73 o
   6  20   4       48.14       84.34     38.63 o
   7  20   4      115.04       44.66     38.30 o
  -6  21   4      154.50      130.47     29.11 o
  -5  21   4      420.89      448.68     57.44 o
  -4  21   4       17.25      -18.09     29.32 o
  -3  21   4      621.20      689.52     53.42 o
  -2  21   4      592.60      602.20     65.02 o
  -1  21   4      495.94      456.60     58.09 o
   0  21   4        3.47       -8.97     31.02 o
   1  21   4        7.48      -11.90     30.06 o
   2  21   4      674.39      735.52     71.44 o
   3  21   4       14.21      -29.30     29.30 o
   4  21   4      796.33      802.51     75.16 o
   5  21   4       22.53       22.20     35.41 o
  -1  22   4       34.53      -14.49     31.97 o
 -20   1   5       60.47       39.35     19.03 o
 -19   1   5      588.19      690.50     38.04 o
 -18   1   5       10.63        1.32     13.12 o
 -17   1   5      426.15      430.94     27.14 o
 -16   1   5        2.51        3.77      9.96 o
 -15   1   5       90.72       90.49     12.72 o
 -14   1   5        0.88        4.31      8.41 o
 -13   1   5      195.78      201.22     15.81 o
 -12   1   5       53.90       62.96     11.86 o
 -11   1   5       60.73       86.98     12.47 o
 -10   1   5      596.03      567.23     24.74 o
  -9   1   5      387.26      399.00     22.30 o
  -8   1   5       59.85       55.64      9.28 o
  -7   1   5       87.64       71.93     10.30 o
  -6   1   5     1387.58     1310.21     33.44 o
  -5   1   5     1220.03     1257.78     32.11 o
  -4   1   5      242.04      263.58     16.50 o
  -3   1   5     1993.06     2059.77     42.24 o
  -2   1   5     3337.08     3352.26     58.23 o
  -1   1   5     1381.82     1396.49     32.37 o
   0   1   5      200.26      180.87     16.14 o
   1   1   5       18.13       10.42      4.54 o
   2   1   5      989.74      984.38     20.17 o
   3   1   5     3141.20     3222.85     40.51 o
   4   1   5      257.76      276.14     11.08 o
   5   1   5      357.67      378.05     15.05 o
   6   1   5       75.99       85.36      9.91 o
   7   1   5      108.56      103.66     11.49 o
   8   1   5      605.03      630.80     24.29 o
   9   1   5      320.11      302.54     20.62 o
  10   1   5      662.44      646.16     46.11 o
  11   1   5       42.74       33.72     13.50 o
  12   1   5      143.09      178.91     21.10 o
  13   1   5      390.78      416.54     31.08 o
  14   1   5       17.47        0.88     15.13 o
  15   1   5      241.60      210.10     25.65 o
  16   1   5        6.00       41.81     20.30 o
  17   1   5      297.04      343.40     40.02 o
  18   1   5       11.69       -1.60     31.72 o
 -20   2   5       15.44        3.27     21.75 o
 -19   2   5        2.24        5.91     15.92 o
 -18   2   5        0.17      -11.89     11.89 o
 -17   2   5        0.19       -9.10     10.40 o
 -16   2   5        0.12       -3.06      9.25 o
 -15   2   5      109.33      110.26     13.31 o
 -14   2   5       23.53       22.50     10.72 o
 -13   2   5     1135.15     1105.56     34.87 o
 -12   2   5       52.33       50.74     11.48 o
 -11   2   5      280.90      317.89     30.00 o
 -10   2   5      152.47      166.12     15.17 o
  -9   2   5       62.73       62.80     11.10 o
  -8   2   5        2.40       -2.85      6.22 o
  -7   2   5        3.43        2.81      5.65 o
  -6   2   5      175.63      172.32     13.80 o
  -5   2   5      294.96      335.06     17.70 o
  -4   2   5      496.50      539.73     20.10 o
  -3   2   5       29.55       25.76      6.84 o
  -2   2   5       82.60       77.74      9.12 o
  -1   2   5       27.25       27.56      6.99 o
   0   2   5     1131.97     1116.94     33.34 o
   1   2   5      875.71      856.19     18.80 o
   2   2   5       49.53       57.16      6.96 o
   3   2   5      281.09      286.53     13.95 o
   4   2   5     1131.43     1144.90     23.00 o
   5   2   5      312.11      323.27     16.73 o
   6   2   5      435.49      436.84     30.01 o
   7   2   5      248.04      276.18     16.62 o
   8   2   5     1593.54     1587.96     38.99 o
   9   2   5      642.11      620.34     26.64 o
  10   2   5      157.20      165.06     16.91 o
  11   2   5       24.13       24.36     13.19 o
  12   2   5      247.86      278.53     36.50 o
  13   2   5       10.20       16.30     13.99 o
  14   2   5      161.45      174.18     23.30 o
  15   2   5      424.41      425.42     33.92 o
  16   2   5       17.67       20.27     22.29 o
  17   2   5        9.20       23.02     29.34 o
  18   2   5       28.76       57.16     35.45 o
 -20   3   5      405.34      411.75     32.36 o
 -19   3   5       42.97       44.39     19.55 o
 -18   3   5        3.03        1.88     12.08 o
 -17   3   5       83.04       89.93     18.10 o
 -16   3   5     1577.30     1697.71     45.51 o
 -15   3   5       15.75        8.80     10.98 o
 -14   3   5       68.69       36.53     10.11 o
 -13   3   5      212.36      219.26     30.56 o
 -12   3   5      792.56      705.00     29.09 o
 -11   3   5       16.53       25.37      8.92 o
 -10   3   5      577.68      542.22     37.13 o
  -9   3   5     2319.25     2243.29     63.16 o
  -8   3   5     1543.12     1506.38     41.22 o
  -7   3   5      123.15      127.71     12.45 o
  -6   3   5      885.11      863.53     26.30 o
  -5   3   5     1250.33     1169.22     30.69 o
  -4   3   5      263.38      262.18     16.40 o
  -3   3   5      869.74      920.92     26.17 o
  -2   3   5        9.68        4.28      5.25 o
  -1   3   5     1367.54     1338.13     36.86 o
   0   3   5     1930.35     1895.62     59.03 o
   1   3   5      308.13      285.21     13.86 o
   2   3   5      130.96      126.07      9.48 o
   3   3   5        4.11       -1.20      4.40 o
   4   3   5      160.37      147.47     11.24 o
   5   3   5        0.02        2.43      4.96 o
   6   3   5      641.32      619.37     25.84 o
   7   3   5      138.84      114.36     12.64 o
   8   3   5      979.39      937.37     33.78 o
   9   3   5        0.07       -3.16      7.58 o
  10   3   5       70.59       79.51     12.93 o
  11   3   5        3.78        9.53     10.38 o
  12   3   5      505.92      499.12     33.91 o
  13   3   5        4.27        6.53     13.87 o
  14   3   5      294.61      319.71     34.36 o
  15   3   5       51.19       46.80     30.53 o
  16   3   5       16.14       16.55     20.89 o
  17   3   5       65.95       73.06     27.21 o
  18   3   5      267.97      315.84     50.99 o
 -19   4   5      430.27      503.92     31.27 o
 -18   4   5      882.28     1086.01     38.66 o
 -17   4   5      280.19      322.17     25.65 o
 -16   4   5       53.27       35.85     12.87 o
 -15   4   5      150.83      119.48     18.12 o
 -14   4   5        0.37      -12.27     12.27 o
 -13   4   5       23.07       12.79     13.52 o
 -12   4   5       25.40        2.88      8.17 o
 -11   4   5      840.13      899.41     53.43 o
 -10   4   5      623.34      595.40     25.81 o
  -9   4   5     2955.48     2836.94     68.25 o
  -8   4   5      781.14      690.38     39.72 o
  -7   4   5      714.94      752.85     24.99 o
  -6   4   5     1454.46     1417.74     34.96 o
  -5   4   5       45.71       48.53      9.37 o
  -4   4   5        4.07        8.03      5.77 o
  -3   4   5     1248.83     1199.57     35.07 o
  -2   4   5      333.76      352.27     28.85 o
  -1   4   5       33.22       11.51      7.56 o
   0   4   5     1836.13     1965.69     41.03 o
   1   4   5        4.00        3.02      4.38 o
   2   4   5       78.02       75.41      9.38 o
   3   4   5      143.03      151.92     13.79 o
   4   4   5      663.63      600.01     23.24 o
   5   4   5      504.04      436.31     18.77 o
   6   4   5      440.36      430.79     21.04 o
   7   4   5      714.24      756.17     25.86 o
   8   4   5      118.53      126.72     13.91 o
   9   4   5      744.83      700.36     28.04 o
  10   4   5      279.60      288.14     20.83 o
  11   4   5      682.65      685.20     30.92 o
  12   4   5       18.24       28.67     16.13 o
  13   4   5        1.90       36.24     17.06 o
  14   4   5       13.92        5.82     17.69 o
  15   4   5       77.38      127.22     27.25 o
  16   4   5        3.51       35.03     23.32 o
  17   4   5       16.97        6.19     43.00 o
  18   4   5       47.74      101.37     42.93 o
 -19   5   5      126.05      145.42     19.67 o
 -18   5   5      126.51      142.15     24.53 o
 -17   5   5       41.87       67.75     15.33 o
 -16   5   5      102.49       97.24     15.53 o
 -15   5   5      227.64      267.40     20.95 o
 -14   5   5       50.30       44.08     13.37 o
 -13   5   5     1415.71     1480.91     47.22 o
 -12   5   5       13.34       22.72     11.11 o
 -11   5   5     2122.28     2059.77     53.73 o
 -10   5   5     1057.64     1060.95     36.09 o
  -9   5   5        0.51        1.10      8.63 o
  -8   5   5      163.97      170.24     18.69 o
  -7   5   5       84.16       99.81     18.35 o
  -6   5   5        5.52        6.12      5.55 o
  -5   5   5       68.82       81.48     11.41 o
  -4   5   5     2183.04     2226.81     66.79 o
  -3   5   5      829.70      834.13     24.13 o
  -2   5   5      759.82      734.46     22.68 o
  -1   5   5       12.33        6.83      4.73 o
   0   5   5     1975.07     1980.20    101.74 o
   1   5   5        4.04        2.13      4.10 o
   3   5   5       80.55       54.00     12.24 o
   4   5   5       69.47       52.50     10.10 o
   5   5   5      138.06      129.75     12.73 o
   6   5   5      106.27       93.55     11.41 o
   7   5   5      250.20      235.48     17.26 o
   8   5   5      436.26      420.10     22.92 o
   9   5   5      885.65      855.09     33.91 o
  10   5   5      228.70      237.47     26.06 o
  11   5   5      544.64      552.16     33.32 o
  12   5   5      160.83      141.82     20.45 o
  13   5   5      608.69      652.21     44.97 o
  14   5   5       73.97       83.48     22.24 o
  15   5   5        3.34       21.26     19.49 o
  16   5   5        0.49        1.15     27.81 o
  17   5   5     1781.80     1713.52     73.56 o
  18   5   5        1.16       36.66     25.56 o
 -19   6   5       26.34       27.17     14.70 o
 -18   6   5       35.17       34.12     16.58 o
 -17   6   5       12.20        3.26     11.74 o
 -16   6   5      425.04      465.80     28.21 o
 -15   6   5        4.32       -2.03     10.50 o
 -14   6   5     1455.26     1540.12     50.28 o
 -13   6   5       92.25       82.21     19.80 o
 -12   6   5       37.66       31.68     12.36 o
 -11   6   5      158.15      171.85     18.79 o
 -10   6   5      879.22      923.98     42.26 o
  -9   6   5     1691.40     1704.39     46.70 o
  -8   6   5     1285.72     1289.10     73.33 o
  -7   6   5     3877.86     3754.43    171.66 o
  -6   6   5        5.62       -4.47     11.84 o
  -5   6   5      704.66      740.37     55.46 o
  -4   6   5       25.11       26.05     12.21 o
  -3   6   5     1785.91     1813.09     43.29 o
  -2   6   5        7.96        5.12      5.39 o
  -1   6   5       85.60       77.88     11.32 o
   0   6   5      222.07      235.17     21.21 o
   1   6   5      531.33      577.33     28.14 o
   2   6   5       31.89       18.37     10.58 o
   3   6   5      441.15      461.66     22.13 o
   4   6   5       24.86        7.98      7.92 o
   5   6   5      166.18      200.51     16.84 o
   6   6   5        1.77       10.69     10.45 o
   7   6   5      734.33      777.89     30.87 o
   8   6   5      266.29      251.09     21.61 o
   9   6   5      431.54      441.55     28.29 o
  10   6   5        2.92        4.36      9.85 o
  11   6   5       22.56       21.88     11.82 o
  12   6   5      444.31      438.09     46.73 o
  13   6   5       13.85       15.51     17.17 o
  14   6   5      537.96      473.78     40.97 o
  15   6   5       97.78      128.95     27.62 o
  16   6   5      463.62      409.46     41.93 o
  17   6   5      366.14      353.24     34.35 o
 -19   7   5        9.73        1.14     13.87 o
 -18   7   5       40.81        9.71     13.75 o
 -17   7   5       14.94       16.70     13.23 o
 -16   7   5      757.12      911.68     42.70 o
 -15   7   5      403.34      470.29     27.75 o
 -14   7   5       52.13       23.69     13.31 o
 -13   7   5      268.24      292.13     25.15 o
 -12   7   5      389.37      418.75     28.78 o
 -11   7   5       87.75       96.25     15.03 o
 -10   7   5       79.75       87.44     14.54 o
  -9   7   5      208.06      240.71     20.25 o
  -8   7   5        4.60       -5.63      6.86 o
  -7   7   5      189.35      169.50     19.85 o
  -6   7   5     1385.00     1511.14     82.89 o
  -5   7   5     1768.15     1860.67     93.50 o
  -4   7   5      104.91      111.52     26.49 o
  -3   7   5      230.83      203.33     19.84 o
  -2   7   5      604.13      611.98     51.98 o
  -1   7   5     1054.75     1104.86     33.45 o
   0   7   5        7.05       -1.30      6.01 o
   1   7   5        2.44       10.82      6.60 o
   2   7   5      598.60      603.52     23.61 o
   3   7   5     1776.80     1806.69     41.99 o
   4   7   5      724.22      785.01     34.20 o
   5   7   5      412.00      440.05     30.60 o
   6   7   5      744.78      691.94     46.85 o
   7   7   5     1272.01     1309.69     45.60 o
   8   7   5      265.86      242.56     21.77 o
   9   7   5      324.70      309.73     24.32 o
  10   7   5      483.84      463.97     30.24 o
  11   7   5       65.13       88.82     16.24 o
  12   7   5      220.38      212.85     23.61 o
  13   7   5      202.00      217.73     38.11 o
  14   7   5      957.94     1012.93     56.29 o
  15   7   5       10.28       58.64     23.03 o
  16   7   5       10.23       -2.77     18.55 o
  17   7   5       79.08      115.58     40.47 o
 -18   8   5       10.58       14.45     13.63 o
 -17   8   5      138.60      144.03     29.60 o
 -16   8   5       17.65       14.23     17.46 o
 -15   8   5      129.76      141.62     20.75 o
 -14   8   5        3.01       -8.00     11.95 o
 -13   8   5       44.58       36.51     13.61 o
 -12   8   5      211.04      226.63     22.31 o
 -11   8   5      167.33      154.28     18.89 o
 -10   8   5       22.45        8.06     10.30 o
  -9   8   5      329.05      310.10     23.57 o
  -8   8   5       45.68       46.06     22.57 o
  -7   8   5      552.36      561.94     53.60 o
  -6   8   5     1025.87     1016.42     40.38 o
  -5   8   5       23.48       19.49     16.04 o
  -4   8   5       61.64       47.43     18.27 o
  -3   8   5       81.77       66.13     18.40 o
  -2   8   5      684.06      678.40     38.08 o
  -1   8   5      846.26      818.36     31.25 o
   0   8   5       24.93       22.30      9.79 o
   1   8   5      184.03      195.88     15.38 o
   2   8   5      157.47      135.72     26.70 o
   3   8   5        1.52        9.45     12.88 o
   4   8   5        3.83        3.46      9.89 o
   5   8   5       10.10        0.70      9.73 o
   6   8   5      681.98      655.31     35.87 o
   7   8   5       43.60       33.52     10.91 o
   8   8   5        0.88       -5.01      8.63 o
   9   8   5      122.51      117.57     16.66 o
  10   8   5        0.06       14.31     11.26 o
  11   8   5      559.89      583.84     35.47 o
  12   8   5      820.20      809.21     40.62 o
  13   8   5       12.45       22.81     14.58 o
  14   8   5       44.57       34.75     18.74 o
  15   8   5      830.11      853.41     46.31 o
  16   8   5        6.32       24.01     26.03 o
  17   8   5       52.25       55.56     34.91 o
 -18   9   5      392.73      420.84     30.12 o
 -17   9   5      247.33      310.23     24.95 o
 -16   9   5       12.49       17.10     12.93 o
 -15   9   5      466.31      450.37     33.10 o
 -14   9   5        8.56        6.10     12.84 o
 -13   9   5       43.50       48.97     14.38 o
 -12   9   5       94.34      118.24     32.97 o
 -11   9   5      712.98      680.73     34.79 o
 -10   9   5      319.42      336.41     25.59 o
  -9   9   5      635.52      705.17     39.32 o
  -8   9   5      294.62      347.48     29.29 o
  -7   9   5     3027.48     2885.19     78.61 o
  -6   9   5       51.18       29.11     12.60 o
  -5   9   5       75.81       49.34     13.58 o
  -4   9   5       49.42       35.66     10.50 o
  -3   9   5        2.25        5.01      9.97 o
  -2   9   5      203.92      253.29     27.82 o
  -1   9   5        6.64       -0.40      8.61 o
   0   9   5      174.16      205.41     19.29 o
   1   9   5      279.34      265.31     22.69 o
   2   9   5     1147.00     1136.90     41.04 o
   3   9   5      875.93      835.23     38.71 o
   4   9   5      158.04      166.07     20.38 o
   5   9   5      856.23      848.85     48.95 o
   6   9   5        6.53       -1.65      9.82 o
   7   9   5       17.73       15.06     10.27 o
   8   9   5        0.24       11.79      9.93 o
   9   9   5      503.74      464.02     30.27 o
  10   9   5      271.77      259.67     24.29 o
  11   9   5       57.39       65.60     15.54 o
  12   9   5       33.00       41.09     13.67 o
  13   9   5       48.77       57.47     15.89 o
  14   9   5       14.97       26.05     17.91 o
  15   9   5      119.47      117.33     23.39 o
  16   9   5       10.21       46.78     20.87 o
 -17  10   5      184.85      207.20     22.04 o
 -16  10   5       38.28       46.27     14.41 o
 -15  10   5      104.77       61.38     27.17 o
 -14  10   5     1261.46     1310.91     48.54 o
 -13  10   5        3.53        9.75     16.09 o
 -12  10   5      254.88      268.17     25.00 o
 -11  10   5      161.82      148.08     19.21 o
 -10  10   5        4.45       -2.96     13.06 o
  -9  10   5      422.71      389.61     32.63 o
  -8  10   5      385.25      388.17     31.89 o
  -7  10   5     1013.47     1095.76     45.52 o
  -6  10   5      426.86      462.36     38.52 o
  -5  10   5      441.05      471.86     72.89 o
  -4  10   5      859.43      852.24     32.30 o
  -3  10   5        1.11        5.42      8.77 o
  -2  10   5      297.09      253.93     20.24 o
  -1  10   5      597.71      599.72     28.64 o
   0  10   5       96.82       77.54     17.50 o
   1  10   5      200.70      177.92     27.64 o
   2  10   5        0.12        3.74      9.52 o
   3  10   5      871.12      916.18     67.43 o
   4  10   5      180.09      206.20     23.03 o
   5  10   5        8.57        5.84      9.84 o
   6  10   5        4.85       17.33     11.50 o
   7  10   5        1.81       -4.95     16.50 o
   8  10   5       10.55       18.81     11.45 o
   9  10   5        7.00       19.62     14.14 o
  10  10   5      197.73      203.11     19.43 o
  11  10   5      154.27      139.32     17.66 o
  12  10   5      162.84      149.32     19.64 o
  13  10   5      367.88      401.55     28.36 o
  14  10   5        0.58       29.02     28.35 o
  15  10   5        5.61       19.78     19.80 o
  16  10   5       58.35       62.84     24.43 o
 -17  11   5        3.96       22.25     15.27 o
 -16  11   5       49.55       48.33     14.78 o
 -15  11   5        0.06       -2.94     13.25 o
 -14  11   5       54.58       46.60     16.16 o
 -13  11   5        5.49       -2.21     15.47 o
 -12  11   5      125.42      105.64     17.96 o
 -11  11   5      587.18      621.91     36.46 o
 -10  11   5       39.01       45.87     17.51 o
  -9  11   5       26.39       23.75     15.02 o
  -8  11   5      767.76      748.83     68.68 o
  -7  11   5      704.67      645.08     98.74 o
  -6  11   5      649.58      640.22     38.03 o
  -5  11   5       64.63       54.08     14.09 o
  -4  11   5      497.44      478.32     28.44 o
  -3  11   5       26.96       13.24      9.25 o
  -2  11   5      801.61      847.41     33.86 o
  -1  11   5       43.62       48.01     11.97 o
   0  11   5      197.33      197.54     19.34 o
   1  11   5        1.35        2.64      8.73 o
   2  11   5        0.18       -1.67     11.67 o
   3  11   5      187.58      188.78     17.67 o
   4  11   5     2189.47     2099.17     49.73 o
   5  11   5      184.92      184.22     18.09 o
   6  11   5      726.76      754.87     31.97 o
   7  11   5        5.77        6.63      9.33 o
   8  11   5       87.04       74.36     13.54 o
   9  11   5      799.06      733.96     33.33 o
  10  11   5       74.83       68.42     14.97 o
  11  11   5        0.80        9.84     14.86 o
  12  11   5       90.86      138.04     22.75 o
  13  11   5       20.42       40.25     16.46 o
  14  11   5       68.24       84.42     22.85 o
  15  11   5        6.07        1.16     19.38 o
 -16  12   5        1.30        0.64     13.25 o
 -15  12   5      135.91      138.60     36.01 o
 -14  12   5      146.19       99.63     19.87 o
 -13  12   5       16.18        3.77     12.46 o
 -12  12   5       52.69       66.40     16.16 o
 -11  12   5      334.06      371.18     52.11 o
 -10  12   5      373.57      330.57     32.66 o
  -9  12   5      268.39      282.65     30.26 o
  -8  12   5       57.14       63.08     17.31 o
  -7  12   5       35.94       44.04     14.93 o
  -6  12   5      395.29      369.19     26.98 o
  -5  12   5      323.59      291.97     23.83 o
  -4  12   5       37.21       52.82     12.81 o
  -3  12   5      215.39      184.40     19.51 o
  -2  12   5      183.48      200.48     19.90 o
  -1  12   5       19.89       34.20     11.46 o
   0  12   5      558.77      557.77     30.90 o
   1  12   5     3197.84     3115.84     71.87 o
   2  12   5      170.51      163.31     23.36 o
   3  12   5      184.04      193.75     29.11 o
   4  12   5      755.98      796.89     35.08 o
   5  12   5       47.30       53.64     13.02 o
   6  12   5        3.83        6.00     10.60 o
   7  12   5      114.78      100.35     14.47 o
   8  12   5      394.95      393.90     28.28 o
   9  12   5      138.99      150.55     17.75 o
  10  12   5        3.41       14.74     12.06 o
  11  12   5      402.46      405.73     28.72 o
  12  12   5      231.79      278.44     25.32 o
  13  12   5       66.83       83.84     20.95 o
  14  12   5       46.92       26.01     25.54 o
  15  12   5       56.93       34.95     31.22 o
 -16  13   5      500.43      523.38     58.24 o
 -15  13   5        1.41       14.11     16.33 o
 -14  13   5      497.09      443.06     34.77 o
 -13  13   5        6.94       11.18     13.61 o
 -12  13   5     1337.42     1264.92     48.50 o
 -11  13   5      144.31      144.74     40.28 o
 -10  13   5      242.20      272.68     31.31 o
  -9  13   5      181.08      176.97     26.07 o
  -8  13   5      788.03      720.80     43.31 o
  -7  13   5      257.84      246.95     23.41 o
  -6  13   5       90.73       80.75     17.71 o
  -5  13   5      117.98      135.16     18.28 o
  -4  13   5       77.50       69.60     14.03 o
  -3  13   5      214.91      201.61     20.79 o
  -2  13   5        0.04      -11.16     12.26 o
  -1  13   5     3595.77     3441.06     78.03 o
   0  13   5      309.39      330.38     25.92 o
   1  13   5      165.80      170.07     19.54 o
   2  13   5       83.93       96.32     16.68 o
   3  13   5       12.18       13.48     11.16 o
   4  13   5      240.50      219.87     22.91 o
   5  13   5     1055.79     1127.59     43.25 o
   6  13   5       71.47       76.95     18.55 o
   7  13   5     1324.33     1341.29     39.22 o
   8  13   5        3.09       -4.18     10.38 o
   9  13   5      179.82      211.40     21.11 o
  10  13   5      341.92      313.28     29.88 o
  11  13   5        9.19        6.84     13.80 o
  12  13   5       32.02       29.04     29.08 o
  13  13   5        5.60      -23.37     23.37 o
  14  13   5      409.25      382.46     58.57 o
 -15  14   5      217.26      225.71     33.34 o
 -14  14   5       38.56       28.11     16.77 o
 -13  14   5        0.23        3.17     13.37 o
 -12  14   5      115.21       92.29     22.30 o
 -11  14   5       11.25       28.24     17.40 o
 -10  14   5      242.15      199.03     28.15 o
  -9  14   5      919.05      898.77     59.67 o
  -8  14   5      846.44      867.04     43.81 o
  -7  14   5        3.34        4.89     11.52 o
  -6  14   5      117.69      102.38     18.38 o
  -5  14   5       68.68       83.08     15.90 o
  -4  14   5     1005.66      993.32     45.47 o
  -3  14   5      161.87      142.28     30.08 o
  -2  14   5      628.16      606.85     33.81 o
  -1  14   5       87.44      105.47     17.13 o
   0  14   5       70.98       77.09     15.45 o
   1  14   5       52.76       43.10     13.66 o
   2  14   5      182.13      205.09     22.51 o
   3  14   5       42.76       27.54     13.10 o
   4  14   5      775.53      778.85     37.96 o
   5  14   5       25.85       23.41     13.96 o
   6  14   5      616.52      577.82     36.94 o
   7  14   5     1423.67     1459.24     90.78 o
   8  14   5       20.87       25.63     13.59 o
   9  14   5        5.91        4.53     11.82 o
  10  14   5       20.65       29.89     14.06 o
  11  14   5      254.02      261.61     24.65 o
  12  14   5       99.59       72.36     57.60 o
  13  14   5       90.21       50.79     28.72 o
 -14  15   5       24.43       37.22     19.71 o
 -13  15   5      252.79      234.34     47.22 o
 -12  15   5       58.61       18.92     30.34 o
 -11  15   5      458.23      476.70     42.30 o
 -10  15   5       53.99       84.59     22.75 o
  -9  15   5      167.14      152.72     30.07 o
  -8  15   5        0.40        4.96     12.07 o
  -7  15   5      489.24      487.25     53.34 o
  -6  15   5      787.81      845.09     40.73 o
  -5  15   5      127.32      110.16     22.07 o
  -4  15   5      158.95      165.99     20.71 o
  -3  15   5       74.23       54.37     16.93 o
  -2  15   5        0.19        7.84     11.85 o
  -1  15   5     1088.38     1009.73     54.25 o
   0  15   5       41.90       21.82     21.82 o
   1  15   5      116.14      143.85     19.92 o
   2  15   5      526.96      506.15     33.86 o
   3  15   5        3.32        7.68     12.90 o
   4  15   5     1194.19     1135.87     45.12 o
   5  15   5     1249.59     1327.33     49.72 o
   6  15   5      438.68      418.35     32.93 o
   7  15   5      191.09      167.57     23.52 o
   8  15   5       82.48       79.98     17.11 o
   9  15   5      130.14      169.78     21.87 o
  10  15   5     1004.82     1028.66     50.33 o
  11  15   5        0.07       11.23     40.31 o
  12  15   5       29.90       26.02     25.25 o
 -13  16   5        0.64        2.44     38.65 o
 -12  16   5       28.53       18.55     20.18 o
 -11  16   5      322.31      292.22     35.63 o
 -10  16   5      838.61      916.42     54.86 o
  -9  16   5       90.37       54.85     32.16 o
  -8  16   5      143.29      144.04     25.91 o
  -7  16   5      308.56      262.69     31.45 o
  -6  16   5      358.71      394.86     51.31 o
  -5  16   5       14.56       18.25     12.85 o
  -4  16   5       28.73       31.93     22.21 o
  -3  16   5      629.36      680.49     39.53 o
  -2  16   5        2.04       15.97     13.15 o
  -1  16   5      390.66      413.67     31.02 o
   0  16   5      360.81      361.70     30.04 o
   1  16   5      843.63      903.23     56.03 o
   2  16   5       96.97       84.99     38.44 o
   3  16   5      205.52      201.65     28.54 o
   4  16   5      110.01       69.98     17.95 o
   5  16   5       62.34       58.91     17.10 o
   6  16   5      453.53      442.15     41.73 o
   7  16   5      199.11      160.99     26.10 o
   8  16   5       19.56       12.68     14.05 o
   9  16   5      373.66      399.87     45.64 o
  10  16   5      176.76      200.32     37.83 o
  11  16   5        1.87       25.78     36.04 o
 -12  17   5      185.08      208.37     42.33 o
 -11  17   5       89.95       78.07     24.23 o
 -10  17   5        6.74       35.31     20.19 o
  -9  17   5      236.15      185.85     30.62 o
  -8  17   5      777.87      734.36     52.20 o
  -7  17   5       71.12       70.41     22.60 o
  -6  17   5        0.67      -10.18     15.90 o
  -5  17   5      822.02      810.49     49.77 o
  -4  17   5      302.37      220.71     30.31 o
  -3  17   5      265.52      242.82     25.74 o
  -2  17   5       51.90       29.54     14.48 o
  -1  17   5       53.91       48.79     16.12 o
   0  17   5      218.77      223.42     25.19 o
   1  17   5       62.94       48.73     21.66 o
   2  17   5       17.44       25.87     27.34 o
   3  17   5      107.21      109.16     20.82 o
   4  17   5       67.41       82.59     19.14 o
   5  17   5      255.14      295.69     30.10 o
   6  17   5      181.01      150.07     23.65 o
   7  17   5      102.20      121.33     30.56 o
   8  17   5      648.82      733.60     57.60 o
   9  17   5       10.56       29.01     28.61 o
  10  17   5       69.27      127.73     35.06 o
 -10  18   5       15.37        8.92     26.48 o
  -9  18   5      656.33      651.54     51.37 o
  -8  18   5        3.06       20.65     19.47 o
  -7  18   5       15.45       -5.62     16.99 o
  -6  18   5        2.81      -15.50     15.50 o
  -5  18   5      137.39       92.75     24.16 o
  -4  18   5      103.74      170.88     30.72 o
  -3  18   5      316.40      256.13     33.08 o
  -2  18   5      761.64      671.26     49.53 o
  -1  18   5      138.37       89.64     24.60 o
   0  18   5      124.10      138.86     30.80 o
   1  18   5      391.64      364.20     61.02 o
   2  18   5      121.76      124.29     21.56 o
   3  18   5       73.95       67.93     19.15 o
   4  18   5      562.07      458.69     37.49 o
   5  18   5        0.30       25.85     20.19 o
   6  18   5      317.11      294.38     66.54 o
   7  18   5      277.95      277.80     40.08 o
   8  18   5       95.85      105.71     69.09 o
   9  18   5      169.25      180.01     55.63 o
  -9  19   5        0.12       -3.14     27.02 o
  -8  19   5       91.51       88.49     27.06 o
  -7  19   5        7.93       -8.10     18.19 o
  -6  19   5      114.92      150.55     71.68 o
  -5  19   5      357.36      355.79     38.97 o
  -4  19   5       30.73       15.29     19.51 o
  -3  19   5      113.59      125.68     27.45 o
  -2  19   5        0.04       22.46     19.47 o
  -1  19   5      160.52      169.62     29.70 o
   0  19   5      261.22      310.40     35.57 o
   1  19   5        1.64       -7.85     17.56 o
   2  19   5      325.70      309.68     36.67 o
   3  19   5      191.84      246.29     45.74 o
   4  19   5       55.13       43.58     44.44 o
   5  19   5       43.94       41.14     38.54 o
   6  19   5        1.67       22.08     25.81 o
   7  19   5       11.07       11.56     40.30 o
  -6  20   5      117.01      111.13     28.54 o
  -5  20   5       38.55       40.34     23.82 o
  -4  20   5      454.48      486.89     46.53 o
  -3  20   5        0.66       -7.25     19.91 o
  -2  20   5       21.01        1.30     19.16 o
  -1  20   5      131.89       79.34     26.29 o
   0  20   5      273.66      230.81     72.98 o
   1  20   5       75.41       61.37     51.66 o
   2  20   5      267.99      283.19     50.21 o
   3  20   5      189.09      113.98     41.09 o
   4  20   5       38.27       18.39     35.31 o
 -19   0   6       46.27       16.01     21.34 o
 -18   0   6      356.77      428.28     41.19 o
 -17   0   6        6.08       18.70     18.17 o
 -16   0   6      386.02      427.59     63.00 o
 -15   0   6        1.45      -15.61     20.22 o
 -14   0   6       66.66      115.59     34.67 o
 -13   0   6       15.71      -17.20     17.20 o
 -12   0   6     1884.80     1895.54     68.91 o
 -11   0   6      426.07      365.26     73.96 o
 -10   0   6      199.65      206.96     25.46 o
  -9   0   6       36.45       23.24     12.44 o
  -8   0   6      276.22      296.46     28.87 o
  -7   0   6      804.08      839.75     41.38 o
  -6   0   6       29.13       40.02     13.26 o
  -5   0   6      357.42      361.09     29.68 o
  -4   0   6      131.98      171.67     21.35 o
  -3   0   6     4871.37     4483.37    108.51 o
  -2   0   6      242.57      249.59     24.38 o
  -1   0   6       23.43       15.76      9.89 o
   0   0   6      175.28      178.60     27.42 o
   1   0   6     7482.51     7360.91    127.57 o
   2   0   6      575.89      579.37     26.65 o
   3   0   6     1533.66     1544.89     38.34 o
   4   0   6     5777.25     5621.69    111.76 o
   5   0   6       34.86       33.71     11.92 o
   6   0   6      598.76      602.34     33.55 o
   7   0   6     1024.16      977.91     40.27 o
   8   0   6       33.84       38.19     18.19 o
   9   0   6      496.14      549.39     36.50 o
  10   0   6      111.94      110.23     25.97 o
  11   0   6      589.31      563.25     61.38 o
  12   0   6      785.04      817.59     60.05 o
  13   0   6       55.57       64.07     24.78 o
  14   0   6      714.36      729.77     88.34 o
  15   0   6       52.26      101.65     30.70 o
  16   0   6      401.90      352.49     50.09 o
 -19   1   6        1.31       17.90     16.15 o
 -18   1   6       74.62       64.56     16.26 o
 -17   1   6       35.56       29.85     13.96 o
 -16   1   6      365.32      298.57     37.75 o
 -15   1   6        1.40      -15.56     24.22 o
 -14   1   6        3.50       -1.68     14.02 o
 -13   1   6       27.66       19.08     12.78 o
 -12   1   6      481.80      505.48     33.88 o
 -11   1   6      301.14      318.30     26.65 o
 -10   1   6       15.14       12.84      8.33 o
  -9   1   6      206.14      202.23     17.46 o
  -8   1   6      299.23      297.35     32.78 o
  -7   1   6       93.56       96.85     12.20 o
  -6   1   6     1021.66     1026.77     31.62 o
  -5   1   6       72.41       65.49     10.41 o
  -4   1   6     2064.54     2200.80     59.56 o
  -3   1   6       23.80       22.68      7.46 o
  -2   1   6       43.97       52.27      9.99 o
  -1   1   6      262.78      266.47     17.30 o
   0   1   6       40.98       27.65      6.40 o
   1   1   6       37.96       36.26      7.11 o
   2   1   6      370.79      401.59     16.38 o
   3   1   6        1.28       -1.24      4.59 o
   4   1   6     2981.25     2894.52     44.51 o
   5   1   6      432.23      414.37     20.54 o
   6   1   6      408.20      369.17     19.54 o
   7   1   6      662.96      662.39     25.02 o
   8   1   6        3.74       16.43      7.77 o
   9   1   6      178.16      196.72     19.12 o
  10   1   6      105.69       99.91     14.62 o
  11   1   6       62.95       66.80     15.90 o
  12   1   6       14.87       27.21     14.14 o
  13   1   6      167.72      198.08     24.09 o
  14   1   6        0.98       29.42     17.06 o
  15   1   6       10.45       11.29     30.56 o
  16   1   6       24.17       35.30     23.51 o
  17   1   6        1.74       12.05     52.69 o
 -19   2   6      241.52      237.92     26.92 o
 -18   2   6       23.13        7.43     14.74 o
 -17   2   6       30.11        9.56     17.54 o
 -16   2   6      164.18      163.74     39.28 o
 -15   2   6       12.39       20.22     13.99 o
 -14   2   6       23.39       14.71     13.00 o
 -13   2   6      215.16      219.92     24.72 o
 -12   2   6     1016.44     1030.51     54.43 o
 -11   2   6      302.64      279.11     25.69 o
 -10   2   6      292.71      254.24     36.26 o
  -9   2   6      296.54      316.05     21.34 o
  -8   2   6      405.85      409.53     23.64 o
  -7   2   6      205.77      199.18     16.52 o
  -6   2   6      194.54      180.43     15.75 o
  -5   2   6       12.08        9.33      6.71 o
  -4   2   6     2347.02     2440.98     50.99 o
  -3   2   6        0.30        2.46      5.90 o
  -2   2   6     1531.47     1590.79     38.59 o
  -1   2   6       10.68       14.80      6.15 o
   0   2   6       69.43       61.12      7.44 o
   1   2   6       16.36       10.68      5.45 o
   2   2   6      144.67      122.85      9.62 o
   3   2   6      590.17      611.42     18.42 o
   4   2   6      646.49      626.68     19.35 o
   5   2   6      398.56      405.85     20.43 o
   6   2   6     4613.80     4543.69     69.26 o
   7   2   6      210.21      227.29     16.91 o
   8   2   6        7.25       26.25     11.39 o
   9   2   6      718.91      708.28     30.92 o
  10   2   6        0.03        8.02      9.73 o
  11   2   6      431.43      427.79     30.34 o
  12   2   6       77.53       94.77     18.59 o
  13   2   6      245.60      245.57     34.54 o
  14   2   6        1.69       46.55     20.67 o
  15   2   6      248.04      251.15     43.40 o
  16   2   6        2.97       35.28     23.51 o
  17   2   6        4.90      -49.33     49.33 o
 -18   3   6        3.07       16.82     15.36 o
 -17   3   6      148.26      141.16     26.23 o
 -16   3   6      102.72       87.50     19.13 o
 -15   3   6       25.94       14.69     11.92 o
 -14   3   6      275.97      254.21     27.04 o
 -13   3   6       64.53       77.27     17.33 o
 -12   3   6       48.88       34.44     13.62 o
 -11   3   6      488.71      445.51     31.93 o
 -10   3   6      182.03      204.86     21.81 o
  -9   3   6      126.92      116.31     17.24 o
  -8   3   6      144.11      145.52     18.24 o
  -7   3   6      856.27      864.31     28.90 o
  -6   3   6       35.90       44.99      9.72 o
  -5   3   6      381.07      404.38     23.90 o
  -4   3   6       21.46        5.60      6.46 o
  -3   3   6       64.02       54.74      9.67 o
  -2   3   6       15.39        6.71      6.71 o
  -1   3   6     1289.37     1340.74     28.60 o
   0   3   6      651.08      621.50     17.59 o
   1   3   6        4.35        0.92      4.77 o
   2   3   6      924.48      901.74     21.67 o
   3   3   6      663.12      658.06     22.99 o
   4   3   6       33.42       38.14      8.27 o
   5   3   6      383.44      383.62     19.67 o
   6   3   6     2619.63     2564.91     52.07 o
   7   3   6      512.02      468.50     29.86 o
   8   3   6      176.22      186.99     17.10 o
   9   3   6      161.10      152.13     16.30 o
  10   3   6       23.28       32.45     10.61 o
  11   3   6       37.38       48.77     14.97 o
  12   3   6       32.22       75.94     23.84 o
  13   3   6      379.83      379.48     36.61 o
  14   3   6        0.25       17.58     32.81 o
  15   3   6        4.96       32.51     22.03 o
  16   3   6       88.31       63.97     26.87 o
 -18   4   6      770.60      847.95     41.72 o
 -17   4   6      587.26      694.20     42.28 o
 -16   4   6       33.34       59.78     17.62 o
 -15   4   6      227.22      240.35     25.18 o
 -14   4   6      755.02      723.32     53.85 o
 -13   4   6        3.08        1.44     11.92 o
 -12   4   6      322.03      291.62     29.55 o
 -11   4   6      672.52      631.71     41.93 o
 -10   4   6      173.79      130.38     18.76 o
  -9   4   6      489.47      473.59     35.55 o
  -8   4   6     1103.68     1085.58     40.96 o
  -7   4   6     4749.93     4623.07     96.13 o
  -6   4   6       40.68       38.00     11.11 o
  -5   4   6       66.08       57.36      9.99 o
  -4   4   6      581.50      597.07     23.95 o
  -3   4   6     1031.39      983.05     29.53 o
  -2   4   6      215.16      182.25     12.19 o
  -1   4   6      263.32      291.61     19.15 o
   0   4   6      862.60      877.45     23.05 o
   1   4   6      328.98      339.83     16.52 o
   2   4   6      476.11      447.90     20.01 o
   3   4   6      585.82      589.20     22.67 o
   4   4   6       23.01       14.33      8.64 o
   5   4   6      232.55      236.55     15.71 o
   6   4   6     1405.44     1377.12     36.49 o
   7   4   6      600.24      608.97     27.46 o
   8   4   6      338.75      373.07     22.95 o
   9   4   6        3.52       -1.13      9.27 o
  10   4   6       56.12       30.82     12.24 o
  11   4   6      267.77      253.18     28.53 o
  12   4   6       49.51       37.66     14.35 o
  13   4   6        0.03       22.13     17.38 o
  14   4   6        7.93       27.34     18.94 o
  15   4   6        3.95       33.32     21.21 o
  16   4   6      511.33      553.59     48.74 o
 -18   5   6       64.36       61.56     19.74 o
 -17   5   6      397.25      434.91     34.46 o
 -16   5   6        0.43       10.65     14.33 o
 -15   5   6      320.33      303.55     27.69 o
 -14   5   6        1.26       -7.39     10.37 o
 -13   5   6       24.27        2.77     16.90 o
 -12   5   6      358.67      360.38     37.24 o
 -11   5   6     1224.91     1209.98     56.65 o
 -10   5   6      793.96      745.93     37.48 o
  -9   5   6      396.56      390.37     29.04 o
  -8   5   6      519.32      521.26     46.30 o
  -7   5   6       89.57       71.47     14.38 o
  -6   5   6        4.20        9.18      9.16 o
  -5   5   6        5.64       -3.52      8.33 o
  -4   5   6      212.92      221.16     16.58 o
  -3   5   6      426.33      407.28     20.46 o
  -2   5   6      572.51      588.03     20.81 o
  -1   5   6      171.53      153.63     12.67 o
   0   5   6      835.67      835.14     25.12 o
   1   5   6      550.36      548.39     21.71 o
   2   5   6        5.09        3.14      6.43 o
   3   5   6      174.09      185.28     15.01 o
   4   5   6      343.60      371.64     20.72 o
   5   5   6       20.09        6.18      7.15 o
   6   5   6       39.50       41.23     14.44 o
   7   5   6       26.87       24.87     10.73 o
   8   5   6        0.56        8.24      9.05 o
   9   5   6      195.49      203.46     20.94 o
  10   5   6        5.82        5.05     10.55 o
  11   5   6        2.44       19.61     12.19 o
  12   5   6       44.02       72.69     17.09 o
  13   5   6       21.02       65.91     22.49 o
  14   5   6      332.27      352.75     38.35 o
  15   5   6        7.23       46.81     23.40 o
  16   5   6       99.16      157.83     77.92 o
 -18   6   6       12.24        5.65     15.93 o
 -17   6   6       87.11       87.08     20.33 o
 -16   6   6        2.37       -3.08     13.31 o
 -15   6   6       99.29       98.26     18.57 o
 -14   6   6      355.73      427.31     34.76 o
 -13   6   6      212.59      236.38     23.73 o
 -12   6   6      328.64      258.88     51.21 o
 -11   6   6        0.49        9.55     13.48 o
 -10   6   6      925.70      883.64     54.93 o
  -9   6   6      333.64      329.36     33.49 o
  -8   6   6        0.09        0.95     10.34 o
  -7   6   6      175.44      191.96     30.63 o
  -6   6   6        3.06        9.42     11.13 o
  -5   6   6        0.28       -6.40      8.58 o
  -4   6   6        1.53       13.95     15.30 o
  -3   6   6      245.21      240.77     28.17 o
  -2   6   6      772.68      769.32     26.41 o
  -1   6   6      149.22      175.08     15.23 o
   0   6   6      548.09      533.74     21.33 o
   1   6   6      508.28      494.29     21.21 o
   2   6   6      585.34      585.36     23.86 o
   3   6   6      579.85      564.20     26.49 o
   4   6   6        0.87       19.43      8.76 o
   5   6   6     1010.44      994.93     40.82 o
   6   6   6       96.08       76.57     13.44 o
   7   6   6       36.72       36.67     11.98 o
   8   6   6      287.09      249.71     22.77 o
   9   6   6      368.27      321.94     25.58 o
  10   6   6        0.08        3.23     10.55 o
  11   6   6      311.26      297.82     34.09 o
  12   6   6      690.98      733.19     41.71 o
  13   6   6       43.08       28.74     19.71 o
  14   6   6        0.47       19.15     19.77 o
  15   6   6       31.69       62.02     33.79 o
  16   6   6       98.45      109.30     41.84 o
 -17   7   6        0.14       -6.86     14.93 o
 -16   7   6      172.51      195.62     38.11 o
 -15   7   6      182.49      175.14     22.82 o
 -14   7   6      215.88      201.04     23.39 o
 -13   7   6       22.14        4.46     12.41 o
 -12   7   6      828.55      848.84     37.10 o
 -11   7   6      156.68      133.75     25.39 o
 -10   7   6       61.43       89.35     26.32 o
  -9   7   6       19.46        9.86     12.65 o
  -8   7   6     2558.95     2262.50     78.09 o
  -7   7   6      563.23      497.84     39.67 o
  -6   7   6     1710.27     1687.55     78.69 o
  -5   7   6      169.69      153.06     33.62 o
  -4   7   6      200.84      244.96     42.15 o
  -3   7   6      123.69       72.95     17.95 o
  -2   7   6       85.34       58.98     15.91 o
  -1   7   6      764.69      736.31     26.28 o
   0   7   6      225.31      214.98     18.07 o
   1   7   6      580.62      538.26     24.41 o
   2   7   6       54.16       39.78     16.22 o
   3   7   6        3.12       10.81     10.11 o
   4   7   6       49.90       61.62     14.39 o
   5   7   6      207.27      198.31     29.85 o
   6   7   6       96.48      105.69     26.15 o
   7   7   6       31.31       19.13     10.70 o
   8   7   6      292.32      259.78     23.65 o
   9   7   6      513.22      396.92     29.02 o
  10   7   6       92.72       90.22     16.80 o
  11   7   6       30.80       27.13     12.84 o
  12   7   6       32.78       43.72     19.14 o
  13   7   6      130.36      142.18     29.46 o
  14   7   6      128.80      110.78     27.08 o
  15   7   6        2.20       23.29     22.53 o
 -17   8   6      448.62      512.31     38.35 o
 -16   8   6       99.04       85.03     19.47 o
 -15   8   6      115.50      106.77     23.57 o
 -14   8   6       73.32       60.23     16.19 o
 -13   8   6      721.57      699.34     63.73 o
 -12   8   6      140.38      148.75     19.90 o
 -11   8   6      103.99      110.26     17.41 o
 -10   8   6       94.07       89.56     36.26 o
  -9   8   6      613.45      672.05     80.75 o
  -8   8   6     1359.82     1387.00     59.95 o
  -7   8   6       46.48       53.60     16.06 o
  -6   8   6      830.06      825.22     64.66 o
  -5   8   6       65.89       70.71     24.23 o
  -4   8   6      129.76      125.92     22.36 o
  -3   8   6        3.09        4.22      9.54 o
  -2   8   6      625.62      576.51     43.98 o
  -1   8   6       11.59       -2.34      9.40 o
   0   8   6      539.69      582.08     45.39 o
   1   8   6        7.36       15.62     15.78 o
   2   8   6     1695.76     1681.84     52.71 o
   3   8   6      486.90      498.47     49.35 o
   4   8   6       45.72       41.18     15.16 o
   5   8   6      152.80      158.11     20.86 o
   6   8   6      220.51      222.45     20.81 o
   7   8   6      386.19      383.81     27.55 o
   8   8   6      258.09      236.77     22.92 o
   9   8   6      109.73      134.21     18.94 o
  10   8   6       30.68       32.65     17.43 o
  11   8   6      285.49      299.63     27.27 o
  12   8   6        1.72       21.73     16.55 o
  13   8   6      400.44      493.24     36.51 o
  14   8   6       18.58       69.57     24.53 o
  15   8   6        2.80       43.34     24.52 o
 -17   9   6       16.82       11.04     16.58 o
 -16   9   6     1552.69     1619.80     58.39 o
 -15   9   6       11.69        5.85     14.34 o
 -14   9   6       30.62       35.27     15.21 o
 -13   9   6      660.25      709.69     39.55 o
 -12   9   6       27.29       40.92     14.58 o
 -11   9   6       25.51       25.89     13.00 o
 -10   9   6      203.11      234.46     22.83 o
  -9   9   6      563.88      517.51     43.42 o
  -8   9   6      223.05      236.30     31.01 o
  -7   9   6      478.27      523.17     63.46 o
  -6   9   6      921.37      886.29     70.00 o
  -5   9   6     1480.83     1457.33     89.19 o
  -4   9   6      219.32      241.89     29.84 o
  -3   9   6       67.98       61.24     16.73 o
  -2   9   6       70.72       36.46     14.83 o
  -1   9   6      933.32      897.16     47.45 o
   0   9   6        1.91       -9.40      9.40 o
   1   9   6      148.91      195.79     26.93 o
   2   9   6      719.55      738.14     38.65 o
   3   9   6     1574.33     1506.94     51.00 o
   4   9   6        3.54       23.68     17.80 o
   5   9   6      384.76      385.84     36.58 o
   6   9   6     1620.62     1598.33     48.30 o
   7   9   6      475.17      496.13     74.78 o
   8   9   6       24.55       27.03     12.34 o
   9   9   6       35.63       22.96     13.52 o
  10   9   6      418.13      455.24     47.50 o
  11   9   6      140.29      127.37     20.57 o
  12   9   6      446.79      432.03     33.97 o
  13   9   6        5.30        8.19     21.69 o
  14   9   6      280.57      306.79     37.32 o
  15   9   6      132.29      161.48     36.42 o
 -16  10   6       28.57       19.99     16.45 o
 -15  10   6        1.71       -1.01     13.83 o
 -14  10   6      238.82      261.53     33.07 o
 -13  10   6      491.32      506.61     36.59 o
 -12  10   6      178.01      173.13     22.10 o
 -11  10   6      302.94      260.45     36.30 o
 -10  10   6      414.50      415.74     56.87 o
  -9  10   6      227.19      229.96     22.35 o
  -8  10   6      251.59      339.22     51.86 o
  -7  10   6     1214.83     1291.46     86.96 o
  -6  10   6     1480.20     1541.85     94.19 o
  -5  10   6      268.76      275.88     32.11 o
  -4  10   6       62.91       52.65     18.14 o
  -3  10   6     3169.65     3263.89    101.57 o
  -2  10   6       61.18       42.84     15.28 o
  -1  10   6        6.44       10.34     11.21 o
   0  10   6      109.73      155.54     25.37 o
   1  10   6      454.50      405.55     73.06 o
   2  10   6        1.22        0.51     10.54 o
   3  10   6      489.68      460.60     42.29 o
   4  10   6     1321.24     1321.30     50.02 o
   5  10   6      100.43      110.72     33.68 o
   6  10   6        5.71       13.30     12.33 o
   7  10   6       81.38       59.98     17.23 o
   8  10   6      565.64      613.68     36.72 o
   9  10   6        1.35       25.27     12.33 o
  10  10   6      214.22      149.72     21.24 o
  11  10   6        1.73       11.16     14.05 o
  12  10   6       45.70       66.19     19.13 o
  13  10   6        0.05        1.05     15.61 o
  14  10   6        0.11       28.60     22.30 o
 -16  11   6       39.89       41.73     21.28 o
 -15  11   6      101.13       91.71     42.34 o
 -14  11   6       32.73       -2.20     22.73 o
 -13  11   6        7.71        7.59     13.86 o
 -12  11   6        0.08       -8.41     11.85 o
 -11  11   6      671.18      725.28     39.43 o
 -10  11   6      174.03      139.69     19.53 o
  -9  11   6       26.05       30.41     15.49 o
  -8  11   6       53.04       23.20     14.70 o
  -7  11   6      101.25       90.51     19.27 o
  -6  11   6     1309.70     1152.91     56.79 o
  -5  11   6      221.22      212.09     29.07 o
  -4  11   6      232.78      240.39     51.39 o
  -3  11   6       46.41       60.04     17.41 o
  -2  11   6      356.58      372.56     37.84 o
  -1  11   6        1.45       -7.21     10.27 o
   0  11   6      243.82      243.47     31.56 o
   1  11   6      287.59      235.91     31.49 o
   2  11   6      967.45      913.08     69.44 o
   3  11   6      274.21      275.36     34.14 o
   4  11   6     1533.84     1690.92    122.87 o
   5  11   6      205.91      214.96     30.51 o
   6  11   6      255.90      320.50     47.82 o
   7  11   6      244.63      248.86     23.99 o
   8  11   6      165.22      196.04     22.58 o
   9  11   6      134.67      141.15     21.16 o
  10  11   6       63.67       58.84     17.13 o
  11  11   6      518.11      612.96     40.23 o
  12  11   6       11.88       -0.31     17.17 o
  13  11   6        0.29        9.18     23.51 o
  14  11   6        3.07       14.46     19.75 o
 -15  12   6        0.01       -4.55     17.73 o
 -14  12   6       14.61       14.96     14.53 o
 -13  12   6       43.95       30.01     15.15 o
 -12  12   6      279.93      276.37     27.81 o
 -11  12   6      116.17      116.26     19.22 o
 -10  12   6        8.06       15.75     15.53 o
  -9  12   6      189.00      151.24     24.58 o
  -8  12   6       12.51        5.58     13.82 o
  -7  12   6      129.65      112.65     18.31 o
  -6  12   6      908.14      849.65     36.86 o
  -5  12   6       49.43       44.88     12.71 o
  -4  12   6       17.19       11.14     14.18 o
  -3  12   6      508.24      455.36     61.49 o
  -2  12   6     1102.18     1073.88     54.57 o
  -1  12   6      499.16      536.98     52.33 o
   0  12   6      626.56      629.34     49.73 o
   1  12   6        0.14        4.02     12.40 o
   2  12   6      463.19      469.37    108.04 o
   3  12   6      403.66      358.82     38.52 o
   4  12   6      116.10      117.49     24.20 o
   5  12   6        0.10       11.39     14.50 o
   6  12   6       66.58       82.81     22.44 o
   7  12   6       61.95       66.70     16.64 o
   8  12   6       95.47      120.73     19.44 o
   9  12   6      276.01      236.32     26.11 o
  10  12   6        1.18        9.92     14.47 o
  11  12   6      123.59      163.90     24.33 o
  12  12   6       16.66       48.02     21.87 o
  13  12   6      207.71      273.82     34.68 o
 -14  13   6      399.87      400.37     40.32 o
 -13  13   6       77.98       37.37     16.24 o
 -12  13   6        4.83       10.49     13.64 o
 -11  13   6        0.04       -8.62     11.26 o
 -10  13   6      192.64      225.47     30.07 o
  -9  13   6      619.96      629.07     46.11 o
  -8  13   6       66.38       64.71     16.97 o
  -7  13   6       42.98       35.57     14.81 o
  -6  13   6       94.67       53.25     14.79 o
  -5  13   6      260.22      244.09     24.12 o
  -4  13   6      458.05      435.78     44.48 o
  -3  13   6       21.49       10.72     12.20 o
  -2  13   6      285.05      311.31     51.56 o
  -1  13   6     1205.11     1217.13     60.53 o
   0  13   6       37.07       44.38     26.07 o
   1  13   6      528.37      539.48     47.17 o
   2  13   6      184.59      129.29     37.95 o
   3  13   6      139.72      166.40     27.71 o
   4  13   6       11.89       14.31     15.39 o
   5  13   6      717.19      672.29     94.90 o
   6  13   6      798.97      717.02     56.09 o
   7  13   6       10.82        8.17     14.53 o
   8  13   6      590.50      586.36     47.19 o
   9  13   6      148.82      153.81     24.47 o
  10  13   6      138.67      113.53     41.67 o
  11  13   6        0.65       18.03     15.30 o
  12  13   6        7.29       19.92     16.19 o
 -13  14   6      120.83      102.63     24.68 o
 -12  14   6        1.87       -8.08     13.35 o
 -11  14   6      120.22      144.77     27.63 o
 -10  14   6      286.07      299.72     28.63 o
  -9  14   6        9.83       19.50     13.43 o
  -8  14   6       55.53       39.39     15.19 o
  -7  14   6       80.39       94.20     18.70 o
  -6  14   6        3.71       10.48     11.95 o
  -5  14   6        6.41       -1.16     11.40 o
  -4  14   6       50.17       57.66     15.40 o
  -3  14   6       96.03       85.11     18.14 o
  -2  14   6      106.37      121.74     18.96 o
  -1  14   6      186.09      204.13     23.00 o
   0  14   6       11.56       16.30     12.58 o
   1  14   6       84.06       74.44     17.31 o
   2  14   6      211.22      216.80     24.36 o
   3  14   6       10.86       34.01     14.62 o
   4  14   6      224.38      239.25     27.74 o
   5  14   6       21.04       20.25     14.57 o
   6  14   6      513.70      469.96     62.91 o
   7  14   6        0.03       -2.94     11.59 o
   8  14   6       44.35       46.43     15.66 o
   9  14   6      148.01      156.66     21.64 o
  10  14   6       19.80       29.31     22.93 o
  11  14   6       33.13       37.96     17.12 o
 -12  15   6        0.88       -0.04     17.88 o
 -11  15   6      251.14      199.58     37.72 o
 -10  15   6      146.17       99.94     34.44 o
  -9  15   6       34.48        6.37     15.68 o
  -8  15   6      138.66      131.76     23.85 o
  -7  15   6       33.52       22.65     14.24 o
  -6  15   6       27.15       19.11     13.49 o
  -5  15   6      109.42      109.83     19.04 o
  -4  15   6      179.81      168.42     22.54 o
  -3  15   6        0.07       -4.45     10.68 o
  -2  15   6      230.19      258.83     25.99 o
  -1  15   6        0.16       -1.27     12.61 o
   0  15   6        0.29       -7.21     24.38 o
   1  15   6        5.08        3.25     13.02 o
   2  15   6      304.61      342.31     30.51 o
   3  15   6      188.53      198.08     24.86 o
   4  15   6       14.38       15.34     14.71 o
   5  15   6      202.15      179.40     25.11 o
   6  15   6        1.31       -1.68     14.06 o
   7  15   6       80.47       87.85     18.37 o
   8  15   6       81.77       97.69     25.08 o
   9  15   6        0.89       31.86     15.78 o
  10  15   6      321.59      328.79     30.15 o
 -11  16   6      144.12      160.85     37.90 o
 -10  16   6      129.43      104.73     26.09 o
  -9  16   6       29.73       59.52     21.72 o
  -8  16   6       30.90       47.00     20.56 o
  -7  16   6      264.20      250.78     28.78 o
  -6  16   6        7.58        7.87     13.46 o
  -5  16   6        8.28        3.25     13.08 o
  -4  16   6        7.83       10.88     13.37 o
  -3  16   6       46.23       24.04     14.24 o
  -2  16   6        0.58       13.27     13.71 o
  -1  16   6      124.03      138.25     21.45 o
   0  16   6       63.79       66.31     18.25 o
   1  16   6       10.28        6.12     14.05 o
   2  16   6       81.30       80.91     18.67 o
   3  16   6      125.86       78.55     18.96 o
   4  16   6        2.76       11.18     15.25 o
   5  16   6      119.76      153.69     24.17 o
   6  16   6      159.48      158.22     24.77 o
   7  16   6        0.60        5.48     13.39 o
   8  16   6       96.80      123.35     20.34 o
   9  16   6      166.36      161.33     23.71 o
  -9  17   6      306.07      261.45     45.44 o
  -8  17   6       79.52       44.82     23.64 o
  -7  17   6       31.99       57.20     21.67 o
  -6  17   6      112.41       81.79     27.96 o
  -5  17   6        0.30       -6.67     17.83 o
  -4  17   6     1216.00     1184.40     49.16 o
  -3  17   6       19.40       35.62     16.25 o
  -2  17   6       69.88       61.45     29.25 o
  -1  17   6        9.14       25.84     20.95 o
   0  17   6      247.16      229.54     50.64 o
   1  17   6      264.75      297.80     30.23 o
   2  17   6      150.20      175.70     25.24 o
   3  17   6        0.33       -3.18     15.50 o
   4  17   6       53.88       77.47     20.91 o
   5  17   6      292.23      346.45     48.73 o
   6  17   6        5.73       26.74     18.63 o
   7  17   6        7.07       15.15     22.97 o
   8  17   6      119.02       83.30     29.28 o
  -8  18   6      195.44      165.63     41.92 o
  -7  18   6      400.65      390.40     42.49 o
  -6  18   6       47.23       28.71     26.19 o
  -5  18   6       44.34       29.56     22.68 o
  -4  18   6        1.00      -13.64     17.37 o
  -3  18   6        2.45       16.18     18.82 o
  -2  18   6       13.99       17.39     16.52 o
  -1  18   6       55.93       71.89     19.81 o
   0  18   6       96.65      112.94     22.59 o
   1  18   6       26.58       54.07     18.65 o
   2  18   6      193.13      279.80     47.57 o
   3  18   6        5.79        3.41     17.14 o
   4  18   6       84.21       62.77     21.57 o
   5  18   6      312.82      292.87     66.27 o
   6  18   6       76.12       67.89     25.73 o
  -5  19   6      745.08      756.11     72.28 o
  -4  19   6        0.52       23.82     28.64 o
  -3  19   6       10.62       -4.41     23.67 o
  -2  19   6      245.31      277.26     37.72 o
  -1  19   6      463.42      512.51     68.57 o
   0  19   6      110.83       99.08     26.58 o
   1  19   6       21.32       32.22     27.97 o
   2  19   6       22.55       27.93     17.86 o
   3  19   6      156.59      195.64     28.04 o
 -17   1   7      414.55      386.67     47.35 o
 -16   1   7       26.45       11.41     20.63 o
 -15   1   7      262.83      260.60     36.87 o
 -14   1   7       27.72       59.69     21.06 o
 -13   1   7        9.22       -9.88     14.48 o
 -12   1   7       27.62       29.19     23.62 o
 -11   1   7      235.42      204.15     23.77 o
 -10   1   7       24.03        4.10     22.29 o
  -9   1   7        2.94       -8.92      8.92 o
  -8   1   7      186.03      185.37     18.31 o
  -7   1   7       37.21       33.18     10.13 o
  -6   1   7        3.14        9.32      7.85 o
  -5   1   7        0.94        6.48      7.58 o
  -4   1   7     1226.29     1189.86     36.00 o
  -3   1   7        7.21        0.82      7.09 o
  -2   1   7       88.79      107.34     13.11 o
  -1   1   7      862.71      844.18     26.60 o
   0   1   7     1119.18     1141.57     28.03 o
   1   1   7     1260.24     1258.07     27.53 o
   2   1   7       15.08       10.27      5.57 o
   3   1   7       25.44       11.08      7.11 o
   4   1   7      100.32      113.02     12.34 o
   5   1   7     1519.32     1514.33     36.64 o
   6   1   7      190.45      160.28     14.95 o
   7   1   7      356.98      328.47     20.56 o
   8   1   7      244.46      216.31     17.98 o
   9   1   7        3.37       20.08      9.95 o
  10   1   7       70.43       94.94     25.60 o
  11   1   7      253.13      318.47     27.61 o
  12   1   7      415.43      451.93     44.40 o
  13   1   7       26.77       60.36     20.96 o
  14   1   7        8.31       58.33     21.50 o
  15   1   7      101.03       96.46     51.05 o
 -17   2   7       56.10       69.56     41.22 o
 -16   2   7       50.01       37.63     24.34 o
 -15   2   7       59.78       32.79     24.26 o
 -14   2   7      257.12      232.87     61.74 o
 -13   2   7      145.63      152.43     22.41 o
 -12   2   7       57.51       34.06     13.63 o
 -11   2   7       17.44       22.92     13.57 o
 -10   2   7       21.30       24.57     12.12 o
  -9   2   7       71.13       72.36     15.89 o
  -8   2   7     1202.89     1153.23     43.96 o
  -7   2   7      926.34      908.41     32.42 o
  -6   2   7      217.66      251.04     19.73 o
  -5   2   7       71.86       70.47     11.65 o
  -4   2   7        5.94       -1.04      6.89 o
  -3   2   7      590.41      572.16     26.23 o
  -2   2   7       37.96       23.53      7.81 o
  -1   2   7      285.77      297.05     20.25 o
   0   2   7      281.08      326.43     16.40 o
   1   2   7       55.17       46.19      7.66 o
   2   2   7      424.90      411.39     20.04 o
   3   2   7      457.86      471.43     19.56 o
   4   2   7      413.32      390.96     21.12 o
   5   2   7        2.57        8.46      7.35 o
   6   2   7        2.33        9.63      7.64 o
   7   2   7       15.50       24.26      8.96 o
   8   2   7      275.88      282.52     20.14 o
   9   2   7      138.56      114.49     15.64 o
  10   2   7      161.53      177.78     18.44 o
  11   2   7        4.26        2.05     11.79 o
  12   2   7       28.46       38.43     18.28 o
  13   2   7       15.82       12.29     18.16 o
  14   2   7        0.18       39.88     21.68 o
  15   2   7       52.39      102.77     52.04 o
 -17   3   7      168.97      211.11     49.37 o
 -16   3   7      360.16      302.89     54.16 o
 -15   3   7       25.75       30.33     25.48 o
 -14   3   7      508.56      544.57     41.55 o
 -13   3   7      275.17      267.84     28.51 o
 -12   3   7       81.28       98.71     27.79 o
 -11   3   7      291.62      316.00     43.55 o
 -10   3   7      109.58      114.64     18.97 o
  -9   3   7      776.98      751.18     39.92 o
  -8   3   7      199.38      164.28     20.45 o
  -7   3   7     2252.12     2283.53     64.08 o
  -6   3   7      497.19      503.17     32.34 o
  -5   3   7      655.74      630.91     27.81 o
  -4   3   7        1.39       -1.58      6.80 o
  -3   3   7       10.58       13.67      8.01 o
  -2   3   7       30.61       29.07      7.86 o
  -1   3   7      690.63      710.36     20.78 o
   0   3   7        8.39       16.80      6.10 o
   1   3   7       99.59      118.23     10.49 o
   2   3   7      374.68      377.36     19.24 o
   3   3   7        4.69       11.36      6.03 o
   4   3   7       12.79       17.44      7.57 o
   5   3   7       21.77       28.92      8.52 o
   6   3   7      415.14      478.97     26.37 o
   7   3   7       21.88       25.46      8.90 o
   8   3   7        0.35        6.08      8.90 o
   9   3   7      326.92      288.92     25.43 o
  10   3   7     1035.33     1108.36     43.30 o
  11   3   7       17.71       20.02     17.40 o
  12   3   7        6.29       14.50     17.73 o
  13   3   7      194.55      203.99     30.81 o
  14   3   7      328.15      370.01     39.35 o
  15   3   7       79.09       76.93     51.49 o
 -17   4   7      596.22      686.37     84.26 o
 -16   4   7      431.93      539.01     75.75 o
 -15   4   7       67.14       64.34     22.83 o
 -14   4   7      452.89      451.36     45.27 o
 -13   4   7      148.01      166.22     27.84 o
 -12   4   7      349.53      319.35     29.92 o
 -11   4   7      836.87      829.96     44.10 o
 -10   4   7      229.10      212.19     23.88 o
  -9   4   7      905.77      895.88     51.68 o
  -8   4   7      196.91      195.61     22.56 o
  -7   4   7        2.38       -6.35      9.07 o
  -6   4   7        6.39       -2.28      9.57 o
  -5   4   7        3.94       -1.34      9.21 o
  -4   4   7      621.16      640.21     34.56 o
  -3   4   7      226.61      233.50     16.25 o
  -2   4   7      455.62      429.47     20.07 o
  -1   4   7       22.45       24.02      7.19 o
   0   4   7      195.54      203.80     12.83 o
   1   4   7      118.16      121.77     10.60 o
   2   4   7     1134.45     1104.19     28.70 o
   3   4   7        4.30        4.04      6.48 o
   4   4   7      185.47      188.79     15.32 o
   5   4   7       20.75       28.80      8.66 o
   6   4   7       17.77       19.48      8.46 o
   7   4   7       48.82       55.03     13.31 o
   8   4   7      313.07      332.45     26.48 o
   9   4   7       55.04       83.17     16.41 o
  10   4   7      126.40       97.17     23.03 o
  11   4   7       20.25       27.02     13.83 o
  12   4   7      236.79      244.91     33.25 o
  13   4   7      155.25      196.41     30.94 o
  14   4   7       66.56      132.20     27.62 o
 -17   5   7       25.96       41.26     34.64 o
 -16   5   7      272.68      277.91     59.17 o
 -15   5   7       23.03       27.34     20.88 o
 -14   5   7        0.42       20.90     18.93 o
 -13   5   7       45.87       52.75     19.22 o
 -12   5   7      420.20      446.18     47.35 o
 -11   5   7      652.92      665.79     90.54 o
 -10   5   7      275.01      326.41     29.61 o
  -9   5   7       24.20       -1.77     11.04 o
  -8   5   7     1443.77     1475.44     51.57 o
  -7   5   7      267.06      244.59     25.08 o
  -6   5   7       25.64        8.05     10.08 o
  -5   5   7      703.76      661.40     35.56 o
  -4   5   7      455.59      447.41     35.35 o
  -3   5   7     1124.30     1084.25     35.94 o
  -2   5   7      328.88      331.42     17.81 o
  -1   5   7       20.68       25.67      7.07 o
   0   5   7      596.80      588.16     23.39 o
   1   5   7      276.10      281.15     18.71 o
   2   5   7        9.92       15.22      7.73 o
   3   5   7        9.32        4.38      7.33 o
   4   5   7       48.14       48.25      9.50 o
   5   5   7        1.33       14.18      9.52 o
   6   5   7        1.10       16.20      9.79 o
   7   5   7      179.52      161.08     19.44 o
   8   5   7       56.52       68.56     14.58 o
   9   5   7      945.69      966.60     41.55 o
  10   5   7       16.80       36.02     25.69 o
  11   5   7      641.84      607.67     43.71 o
  12   5   7        1.17       15.95     18.72 o
  13   5   7        0.09       37.57     21.04 o
  14   5   7       11.91       49.85     23.71 o
 -16   6   7       25.82       26.63     21.79 o
 -15   6   7       31.18       31.18     21.29 o
 -14   6   7       20.76       44.90     22.05 o
 -13   6   7        5.11        8.39     17.07 o
 -12   6   7      384.95      466.89     45.04 o
 -11   6   7      133.42      137.62     66.63 o
 -10   6   7      110.07      111.51     23.48 o
  -9   6   7      675.75      635.72     48.78 o
  -8   6   7        0.25       -6.91     16.99 o
  -7   6   7       43.13       22.43     14.47 o
  -6   6   7      707.88      637.38     94.79 o
  -5   6   7      790.07      872.54     68.80 o
  -4   6   7       22.81       29.84     13.32 o
  -3   6   7      770.37      788.94     42.42 o
  -2   6   7      144.26      164.69     19.99 o
  -1   6   7      291.80      295.25     32.91 o
   0   6   7      296.98      329.98     20.08 o
   1   6   7       65.30       67.28     10.88 o
   2   6   7       98.23       75.97     13.27 o
   3   6   7      192.87      185.93     18.99 o
   4   6   7      552.39      543.49     36.26 o
   5   6   7      103.08       91.97     15.20 o
   6   6   7      135.24      127.19     17.43 o
   7   6   7      136.48      111.03     25.47 o
   8   6   7      178.93      189.31     23.12 o
   9   6   7      198.68      203.16     22.74 o
  10   6   7        2.37       16.79     13.07 o
  11   6   7      206.05      204.81     24.31 o
  12   6   7       73.75       93.37     20.61 o
  13   6   7       34.75       43.32     37.62 o
  14   6   7       10.87       16.72     42.30 o
 -16   7   7       47.53       51.34     19.06 o
 -15   7   7       18.54       -3.35     18.51 o
 -14   7   7      132.73      132.24     28.82 o
 -13   7   7      341.29      391.42     42.95 o
 -12   7   7        6.69       14.19     16.17 o
 -11   7   7      109.21       95.06     23.40 o
 -10   7   7       14.26        9.28     13.51 o
  -9   7   7      249.22      247.48     40.16 o
  -8   7   7       58.54       53.11     17.34 o
  -7   7   7       44.64       72.04     19.47 o
  -6   7   7      156.63      166.87     40.57 o
  -5   7   7      311.36      281.95     55.05 o
  -4   7   7       16.15       -8.44      8.44 o
  -3   7   7      137.83      107.89     22.89 o
  -2   7   7       64.41       67.99     27.69 o
  -1   7   7      396.08      369.66     37.57 o
   0   7   7       53.30       45.71     16.22 o
   1   7   7      347.20      337.99     27.87 o
   2   7   7      524.61      556.64     36.46 o
   3   7   7       18.30        8.22     10.47 o
   4   7   7        2.42       -7.61      9.58 o
   5   7   7      746.49      699.71     35.44 o
   6   7   7      266.29      252.70     25.20 o
   7   7   7       89.58       70.26     22.57 o
   8   7   7      292.18      289.57     26.27 o
   9   7   7        2.65        0.24     11.61 o
  10   7   7      147.73      158.67     21.85 o
  11   7   7      151.32      176.39     24.07 o
  12   7   7      113.30      107.29     20.21 o
  13   7   7       53.71       94.49     21.40 o
  14   7   7      558.82      583.82     89.12 o
 -15   8   7      120.19      129.89     23.39 o
 -14   8   7      409.89      392.37     44.55 o
 -13   8   7       20.99       37.09     20.12 o
 -12   8   7       64.99       41.67     20.13 o
 -11   8   7       10.27        7.89     15.50 o
 -10   8   7      418.08      418.82     42.07 o
  -9   8   7      303.95      305.62     35.36 o
  -8   8   7       98.92       64.92     19.15 o
  -7   8   7       37.12       22.88     20.40 o
  -6   8   7       25.65       25.17     24.68 o
  -5   8   7      280.50      252.79     48.26 o
  -4   8   7     1182.27     1090.23     55.52 o
  -3   8   7        6.57       -0.49     11.30 o
  -2   8   7       87.93       80.51     35.33 o
  -1   8   7       38.96       38.69     17.99 o
   0   8   7      138.06      117.17     23.06 o
   1   8   7       59.37       35.97     19.01 o
   2   8   7       92.24       70.11     20.33 o
   3   8   7      207.13      244.09     25.37 o
   4   8   7      271.24      287.89     34.17 o
   5   8   7      254.80      314.52     29.45 o
   6   8   7      152.64      159.37     19.88 o
   7   8   7      655.58      593.20     35.94 o
   8   8   7       40.85       57.31     14.95 o
   9   8   7       56.28       62.37     15.70 o
  10   8   7       82.39       68.26     18.09 o
  11   8   7      127.76      125.25     25.84 o
  12   8   7        0.00       30.11     16.91 o
  13   8   7       57.51       92.88     29.59 o
 -15   9   7       12.93       13.19     16.64 o
 -14   9   7      102.14       88.89     20.26 o
 -13   9   7      547.67      560.74     79.84 o
 -12   9   7      221.21      185.58     32.46 o
 -11   9   7        1.27        5.41     17.46 o
 -10   9   7       11.99       -6.19     13.19 o
  -9   9   7      152.09      176.04     27.91 o
  -8   9   7       74.60       58.03     29.33 o
  -7   9   7      974.46      909.40     57.27 o
  -6   9   7      126.18      139.98     20.28 o
  -5   9   7      370.13      343.41     37.51 o
  -4   9   7      925.61      927.32     51.85 o
  -3   9   7      424.34      394.45     40.42 o
  -2   9   7        6.80       20.53     14.52 o
  -1   9   7        0.95        4.97     12.68 o
   0   9   7      166.83      141.73     25.48 o
   1   9   7       29.76       31.42     17.47 o
   2   9   7        3.40        6.25     12.41 o
   3   9   7      111.05      118.24     27.17 o
   4   9   7       13.86        0.01     14.28 o
   5   9   7       26.86       28.87     13.84 o
   6   9   7      499.32      452.81     31.03 o
   7   9   7      286.22      288.71     29.85 o
   8   9   7        0.10       10.78     11.78 o
   9   9   7       62.67       68.82     17.67 o
  10   9   7       20.66       41.97     16.36 o
  11   9   7      200.73      216.65     29.12 o
  12   9   7      208.73      237.40     27.74 o
  13   9   7       24.39       65.94     33.66 o
 -14  10   7      133.56      122.33     22.26 o
 -13  10   7       55.49       47.03     17.94 o
 -12  10   7      391.78      437.78     45.88 o
 -11  10   7        7.49       11.94     16.41 o
 -10  10   7       19.87       24.72     28.17 o
  -9  10   7       13.99        7.47     21.83 o
  -8  10   7        3.67       12.44     14.77 o
  -7  10   7       30.60       18.21     14.96 o
  -6  10   7        0.07       19.08     15.49 o
  -5  10   7      455.71      454.21     44.10 o
  -4  10   7      378.26      334.53     37.71 o
  -3  10   7       25.10       12.23     13.48 o
  -2  10   7       50.86       42.01     17.22 o
  -1  10   7        0.16       -5.88     12.42 o
   0  10   7       84.89      101.73     29.26 o
   1  10   7       46.07       29.98     16.18 o
   2  10   7       60.65       31.51     16.43 o
   3  10   7       99.52      112.60     24.12 o
   4  10   7       76.95       81.59     22.13 o
   5  10   7      249.52      253.33     34.53 o
   6  10   7      236.08      288.86     29.89 o
   7  10   7       37.87       40.44     14.38 o
   8  10   7       40.62        8.74     11.74 o
   9  10   7        3.63       34.11     14.39 o
  10  10   7        5.54       27.36     16.15 o
  11  10   7       16.68       16.14     16.79 o
  12  10   7        0.01       33.25     24.25 o
 -14  11   7        0.17        8.21     18.52 o
 -13  11   7       83.81      106.66     21.64 o
 -12  11   7       22.33       12.99     14.11 o
 -11  11   7       36.55       51.71     23.16 o
 -10  11   7      351.46      351.81     40.66 o
  -9  11   7       77.32       67.17     20.88 o
  -8  11   7      493.29      441.34     43.04 o
  -7  11   7      237.85      236.04     33.28 o
  -6  11   7       74.91       68.74     21.65 o
  -5  11   7      522.42      472.04     45.59 o
  -4  11   7      123.53      104.21     23.41 o
  -3  11   7        1.71        9.90     14.81 o
  -2  11   7      353.90      328.32     37.97 o
  -1  11   7       27.01       22.26     17.18 o
   0  11   7      150.92      121.00     24.82 o
   1  11   7       44.55       46.09     26.78 o
   2  11   7      314.09      304.68     36.72 o
   3  11   7      383.84      391.96     42.60 o
   4  11   7      134.87      164.86     28.63 o
   5  11   7      199.16      221.57     32.69 o
   6  11   7      713.87      751.61     47.88 o
   7  11   7       22.38       36.74     16.41 o
   8  11   7      111.35      117.27     22.34 o
   9  11   7       17.09       31.91     15.96 o
  10  11   7       31.73       43.01     16.17 o
  11  11   7      333.70      285.81     30.26 o
 -13  12   7       12.76        4.05     24.32 o
 -12  12   7      268.01      219.33     26.94 o
 -11  12   7        1.04       -8.97     13.33 o
 -10  12   7      126.87       94.57     25.25 o
  -9  12   7      101.04       63.72     42.07 o
  -8  12   7       59.08       54.03     20.87 o
  -7  12   7      140.15      139.00     27.71 o
  -6  12   7      417.23      436.85     44.74 o
  -5  12   7      590.46      571.83     50.69 o
  -4  12   7        2.54        7.11     13.53 o
  -3  12   7       41.69       21.20     15.87 o
  -2  12   7      261.02      280.75     35.54 o
  -1  12   7        1.53       15.54     16.24 o
   0  12   7      474.09      545.01     50.22 o
   1  12   7      464.24      419.34     63.61 o
   2  12   7      241.06      224.97     70.24 o
   3  12   7      790.23      792.80     60.56 o
   4  12   7        0.40        4.20     15.35 o
   5  12   7      295.34      262.22     35.56 o
   6  12   7       72.07       90.44     19.55 o
   7  12   7      289.78      275.16     41.24 o
   8  12   7      120.28      151.94     25.06 o
   9  12   7        0.00       23.06     17.93 o
  10  12   7      131.09      162.19     46.41 o
  11  12   7        0.05        8.43     22.53 o
 -12  13   7       18.11       -2.83     17.55 o
 -11  13   7        0.01       -5.42     14.42 o
 -10  13   7      197.27      171.99     23.87 o
  -9  13   7      743.97      771.52     39.83 o
  -8  13   7       14.52        4.69     21.27 o
  -7  13   7       76.44       76.49     22.25 o
  -6  13   7       78.83       63.49     22.19 o
  -5  13   7        3.85        9.01     18.57 o
  -4  13   7       25.48       20.30     27.48 o
  -3  13   7      197.21      179.51     30.54 o
  -2  13   7       44.26       43.46     19.10 o
  -1  13   7      463.77      466.24     47.35 o
   0  13   7        0.45        2.42     14.12 o
   1  13   7      858.57      857.75    104.54 o
   2  13   7      116.28      127.15     27.46 o
   3  13   7       30.11       83.53     24.24 o
   4  13   7      149.62      151.09     29.58 o
   5  13   7       25.45       34.96     19.99 o
   6  13   7      378.87      470.12     57.86 o
   7  13   7       77.26       79.89     28.19 o
   8  13   7       66.09       60.84     26.70 o
   9  13   7       63.31       74.34     21.26 o
  10  13   7       61.32       75.02     22.81 o
 -11  14   7       59.98       67.92     19.17 o
 -10  14   7      414.15      428.88     31.07 o
  -9  14   7       27.52       14.15     15.39 o
  -8  14   7       34.68       25.53     15.49 o
  -7  14   7       90.28       62.80     23.05 o
  -6  14   7      940.74      887.69     71.41 o
  -5  14   7       58.28       77.02     22.20 o
  -4  14   7      108.89       59.53     20.53 o
  -3  14   7        6.36      -12.76     12.76 o
  -2  14   7      653.98      631.07     53.60 o
  -1  14   7       81.20       58.21     22.14 o
   0  14   7      147.46      135.75     59.56 o
   1  14   7      614.94      637.20     55.76 o
   2  14   7       26.88       31.38     25.27 o
   3  14   7      146.99      165.32     30.82 o
   4  14   7       26.09       35.11     20.05 o
   5  14   7        0.19        2.22     17.66 o
   6  14   7      341.98      336.61     42.78 o
   7  14   7      398.38      400.22     38.06 o
   8  14   7       28.54       62.00     20.35 o
   9  14   7     1095.52     1081.43     82.34 o
 -10  15   7      294.65      372.53     33.74 o
  -9  15   7        0.16       16.13     20.57 o
  -8  15   7      450.81      540.26     48.94 o
  -7  15   7       65.81       82.48     22.56 o
  -6  15   7      324.00      380.08     33.37 o
  -5  15   7        8.67        5.90     17.23 o
  -4  15   7      545.11      569.60     52.84 o
  -3  15   7      178.59      160.20     29.26 o
  -2  15   7       31.78       19.21     18.94 o
  -1  15   7       99.99       71.38     42.83 o
   0  15   7        0.62       -1.83     14.39 o
   1  15   7       71.65       63.45     23.16 o
   2  15   7      212.37      246.28     51.38 o
   3  15   7       29.05       49.30     21.90 o
   4  15   7       60.87       84.23     26.60 o
   5  15   7      154.89      109.36     27.75 o
   6  15   7       16.61       16.16     19.48 o
   7  15   7      302.49      357.35     37.14 o
  -8  16   7       29.07       42.71     44.07 o
  -7  16   7      661.46      701.88     52.32 o
  -6  16   7        0.25        9.50     15.16 o
  -5  16   7      151.45      126.73     22.87 o
  -4  16   7       32.02       38.32     17.08 o
  -3  16   7      151.81      184.43     25.15 o
  -2  16   7       27.28       14.62     18.03 o
  -1  16   7       16.64       16.35     19.59 o
   0  16   7       83.94       88.32     26.75 o
   1  16   7      528.12      498.30     51.41 o
   2  16   7        8.02       25.93     29.17 o
   3  16   7      197.62      186.62     34.44 o
   4  16   7      401.94      443.79     80.82 o
   5  16   7       18.13       33.12     34.78 o
   6  16   7       24.65       45.20     34.02 o
  -6  17   7      332.24      350.72     40.08 o
  -5  17   7      257.07      289.47     80.02 o
  -4  17   7       19.07       36.31     17.62 o
  -3  17   7      238.11      201.02     26.91 o
  -2  17   7        6.65        9.87     25.77 o
  -1  17   7      272.71      277.72     31.06 o
   0  17   7        0.75       -2.36     15.31 o
   1  17   7        4.85       12.53     16.47 o
   2  17   7      535.90      572.10     62.63 o
   3  17   7       12.48       17.43     17.37 o
 -15   0   8       36.98       41.24     32.67 o
 -14   0   8       20.55       -6.67     24.56 o
 -13   0   8       90.96       75.16     34.29 o
 -12   0   8       30.24       11.20     25.86 o
 -11   0   8      150.76      145.37     40.45 o
 -10   0   8      302.27      251.85     46.38 o
  -9   0   8     1058.83     1070.74     80.21 o
  -8   0   8       65.59      107.04     34.46 o
  -7   0   8      860.00      977.30     95.63 o
  -6   0   8        3.24       13.38     18.78 o
  -5   0   8      243.74      258.63     30.87 o
  -4   0   8     1467.14     1518.04     62.72 o
  -3   0   8        2.47        6.96     12.83 o
  -2   0   8      130.95      147.38     19.50 o
  -1   0   8      526.88      542.07     38.40 o
   0   0   8      416.80      440.04     27.35 o
   1   0   8       32.31       36.52     12.69 o
   2   0   8       18.75       30.33     13.11 o
   3   0   8     1558.74     1615.31     56.66 o
   4   0   8     1270.97     1334.51     51.04 o
   5   0   8      610.19      623.57     41.39 o
   6   0   8     3131.70     2940.97    128.80 o
   7   0   8      176.84      162.12     23.76 o
   8   0   8      267.90      272.92     29.26 o
   9   0   8       31.65       47.38     24.71 o
  10   0   8       30.41       63.39     22.56 o
  11   0   8       26.16       90.54     25.99 o
  12   0   8      106.01      191.82     48.81 o
 -15   1   8       13.10       10.54     27.34 o
 -14   1   8       25.20       27.84     21.14 o
 -13   1   8       34.53       26.74     19.20 o
 -12   1   8       70.00       72.68     33.29 o
 -11   1   8       39.21       16.38     17.55 o
 -10   1   8       33.63       45.48     19.63 o
  -9   1   8       20.10       20.40     12.78 o
  -8   1   8       10.99        2.17     11.21 o
  -7   1   8       14.39       15.91     11.71 o
  -6   1   8       33.96       41.37     11.82 o
  -5   1   8        1.27        0.06      8.51 o
  -4   1   8      459.60      469.13     31.88 o
  -3   1   8        8.47       14.61      8.37 o
  -2   1   8       22.93       29.02      8.49 o
  -1   1   8      498.57      501.67     23.60 o
   0   1   8       83.11       98.61     10.68 o
   1   1   8        0.73       -5.91      6.26 o
   2   1   8      297.33      327.48     20.45 o
   3   1   8      618.28      577.83     27.19 o
   4   1   8        1.73       17.60      8.56 o
   5   1   8       88.27       74.19     11.89 o
   6   1   8       27.24       45.86     10.69 o
   7   1   8      355.61      406.33     24.62 o
   8   1   8       45.95       71.16     13.04 o
   9   1   8       64.64       67.77     14.09 o
  10   1   8        0.09       14.16     14.15 o
  11   1   8      326.00      367.54     36.83 o
  12   1   8        1.57       82.67     22.66 o
  13   1   8        1.98       51.74     43.02 o
 -15   2   8      100.72       89.62     29.02 o
 -14   2   8      449.97      430.28     47.48 o
 -13   2   8        1.17       -8.12     18.07 o
 -12   2   8        0.31        9.97     17.89 o
 -11   2   8        2.92      -11.00     14.67 o
 -10   2   8      628.61      650.85     42.61 o
  -9   2   8       15.28        6.41     12.74 o
  -8   2   8      137.66      143.45     20.22 o
  -7   2   8       57.94       70.53     16.26 o
  -6   2   8      541.40      536.01     57.50 o
  -5   2   8      631.34      671.04     37.45 o
  -4   2   8      163.22      148.93     16.87 o
  -3   2   8      254.28      246.54     18.69 o
  -2   2   8     1599.35     1628.75     37.35 o
  -1   2   8      247.41      220.07     14.78 o
   0   2   8      132.61      151.13     12.70 o
   1   2   8      136.69      158.14     14.20 o
   2   2   8       29.36       18.75      8.14 o
   3   2   8        4.32       17.34      8.21 o
   4   2   8      162.53      179.21     20.27 o
   5   2   8      472.19      516.84     26.47 o
   6   2   8      266.87      262.85     25.78 o
   7   2   8        6.84       20.31      9.57 o
   8   2   8      424.68      464.43     29.66 o
   9   2   8      700.63      714.70     41.39 o
  10   2   8       26.00       37.00     15.75 o
  11   2   8       46.68      102.09     22.31 o
  12   2   8       29.84       67.59     24.88 o
 -15   3   8       69.57      127.82     32.50 o
 -14   3   8       17.26       -4.75     19.08 o
 -13   3   8       23.62       36.22     22.36 o
 -12   3   8        0.27      -13.37     18.37 o
 -11   3   8      228.55      291.33     30.57 o
 -10   3   8      160.65      164.07     23.65 o
  -9   3   8        4.18       -6.48     11.22 o
  -8   3   8        0.02       -8.56     12.02 o
  -7   3   8       17.01       16.65     14.23 o
  -6   3   8        7.74       10.95     11.23 o
  -5   3   8     1285.25     1372.56     50.13 o
  -4   3   8      130.89      136.43     19.10 o
  -3   3   8       48.70       40.22      9.15 o
  -2   3   8       63.17       56.47      9.23 o
  -1   3   8      182.65      228.04     15.15 o
   0   3   8       57.10       52.85      9.73 o
   1   3   8       93.73      108.91     11.99 o
   2   3   8       60.74       80.50     12.55 o
   3   3   8      151.99      148.76     14.53 o
   4   3   8      119.66      112.40     13.48 o
   5   3   8        1.31       11.57      8.76 o
   6   3   8      272.67      261.26     21.98 o
   7   3   8      164.08      150.21     23.15 o
   8   3   8      443.02      425.04     34.33 o
   9   3   8       25.33       41.38     21.22 o
  10   3   8       49.75       51.54     15.98 o
  11   3   8       11.73       34.68     15.66 o
  12   3   8       36.24       81.35     35.41 o
 -15   4   8       45.18       41.09     33.94 o
 -14   4   8        1.63      -13.69     23.14 o
 -13   4   8      392.45      364.57     35.16 o
 -12   4   8      448.44      423.56     36.11 o
 -11   4   8       77.72       34.42     20.90 o
 -10   4   8      751.63      714.80     45.34 o
  -9   4   8     1147.52     1127.27     47.99 o
  -8   4   8      452.94      426.66     34.00 o
  -7   4   8      370.17      384.56     32.22 o
  -6   4   8      116.01       99.58     18.27 o
  -5   4   8      921.21      920.37     41.13 o
  -4   4   8       21.41       21.04     10.72 o
  -3   4   8        2.00        7.76      9.50 o
  -2   4   8      292.57      308.88     21.18 o
  -1   4   8       34.97       41.75     10.08 o
   0   4   8      565.47      612.48     31.24 o
   1   4   8       96.51       96.05     11.77 o
   2   4   8      672.68      681.26     32.17 o
   3   4   8       18.55       20.34     10.23 o
   4   4   8      316.11      309.68     24.11 o
   5   4   8      133.50      162.11     17.86 o
   6   4   8       91.15       78.96     27.67 o
   7   4   8      107.93       99.92     24.47 o
   8   4   8     1153.60     1114.33     44.58 o
   9   4   8        5.89       35.23     14.27 o
  10   4   8       69.90       77.59     31.91 o
  11   4   8       16.34       35.36     15.13 o
  12   4   8        3.98       71.99     46.90 o
 -14   5   8        6.66       -0.63     25.64 o
 -13   5   8      166.14      232.61     75.19 o
 -12   5   8        3.85       -5.70     20.86 o
 -11   5   8       49.07       35.31     19.14 o
 -10   5   8      177.39      207.93     32.43 o
  -9   5   8      118.45      128.99     21.86 o
  -8   5   8      549.43      580.89     44.45 o
  -7   5   8      162.47      165.19     22.77 o
  -6   5   8      766.26      777.53     42.21 o
  -5   5   8       11.09       10.54     11.63 o
  -4   5   8      132.21      143.35     18.24 o
  -3   5   8        1.25       -5.15      8.71 o
  -2   5   8       27.30       17.37      9.08 o
  -1   5   8      181.16      144.81     19.03 o
   0   5   8      229.19      223.21     17.98 o
   1   5   8      168.82      172.70     14.97 o
   2   5   8       49.07       37.17     14.92 o
   3   5   8      121.42      151.12     29.11 o
   4   5   8       29.32       30.92     12.24 o
   5   5   8       83.09       79.54     29.68 o
   6   5   8      111.76      121.99     18.32 o
   7   5   8      222.09      214.09     23.87 o
   8   5   8      237.81      275.25     34.21 o
   9   5   8       41.70       52.46     16.45 o
  10   5   8        3.31       44.18     17.25 o
  11   5   8       13.78       48.85     25.11 o
  12   5   8        3.49       42.65     56.06 o
 -14   6   8        8.68        1.35     25.55 o
 -13   6   8       69.07       52.88     33.00 o
 -12   6   8      103.97      100.68     25.86 o
 -11   6   8      162.53      159.27     29.40 o
 -10   6   8        7.98       14.59     16.90 o
  -9   6   8       31.95       40.68     19.13 o
  -8   6   8      633.91      753.75     56.46 o
  -7   6   8      175.23      205.05     53.46 o
  -6   6   8        3.98      -10.67     12.90 o
  -5   6   8      261.53      233.18     30.13 o
  -4   6   8      343.39      322.46     29.66 o
  -3   6   8       14.38       22.73     12.06 o
  -2   6   8       57.92       38.50     13.50 o
  -1   6   8      109.33      148.74     17.67 o
   0   6   8      346.45      334.90     29.49 o
   1   6   8        2.24       11.71     11.28 o
   2   6   8      104.08      115.12     14.39 o
   3   6   8       16.33       17.41     15.02 o
   4   6   8      360.46      379.11     28.65 o
   5   6   8      125.29      190.51     40.08 o
   6   6   8       11.02       16.04     11.90 o
   7   6   8       36.51       50.13     14.49 o
   8   6   8        0.05       33.66     17.44 o
   9   6   8       58.38       68.22     16.30 o
  10   6   8      194.05      177.07     23.50 o
  11   6   8       49.50       97.00     20.56 o
 -14   7   8      219.75      250.38     37.90 o
 -13   7   8        0.36      -18.70     33.18 o
 -12   7   8        0.55       -2.91     17.24 o
 -11   7   8       16.13       10.52     16.96 o
 -10   7   8      507.36      521.30     57.10 o
  -9   7   8        5.54        6.55     14.89 o
  -8   7   8       28.05       47.80     18.89 o
  -7   7   8       26.43       32.32     17.90 o
  -6   7   8      337.65      308.78     65.69 o
  -5   7   8       13.22       21.41     12.98 o
  -4   7   8     1000.96     1017.49     52.78 o
  -3   7   8        2.84       10.08     10.65 o
  -2   7   8       17.73       12.83     11.67 o
  -1   7   8      354.63      319.29     45.05 o
   0   7   8        0.05       -8.76     10.19 o
   1   7   8      109.27       64.31     16.10 o
   2   7   8       37.65       35.16     20.97 o
   3   7   8      457.84      411.39     42.47 o
   4   7   8        7.61       30.36     12.04 o
   5   7   8       26.71       30.37     12.76 o
   6   7   8       14.24       47.10     16.83 o
   7   7   8      253.81      241.11     40.29 o
   8   7   8       72.03       68.37     17.44 o
   9   7   8      102.26      124.18     20.70 o
  10   7   8       25.99       77.67     25.66 o
  11   7   8      321.44      367.11     88.03 o
 -13   8   8       58.52       66.39     25.05 o
 -12   8   8       12.20        9.16     19.33 o
 -11   8   8       17.77       20.41     18.21 o
 -10   8   8      356.50      356.23     77.21 o
  -9   8   8       36.48       29.33     18.23 o
  -8   8   8        0.00        4.69     15.18 o
  -7   8   8       28.25        4.94     14.91 o
  -6   8   8      964.35      899.89     48.07 o
  -5   8   8      219.57      220.15     42.27 o
  -4   8   8       34.63       37.94     14.03 o
  -3   8   8      164.68      156.57     22.37 o
  -2   8   8      117.90      101.25     19.05 o
  -1   8   8      113.02       93.83     23.90 o
   0   8   8        8.92       19.58     16.07 o
   1   8   8      328.58      299.80     37.93 o
   2   8   8      179.50      200.84     42.42 o
   3   8   8      172.79      170.62     29.25 o
   4   8   8       89.24       85.68     39.78 o
   5   8   8      686.68      586.28     44.42 o
   6   8   8        4.58       17.74     12.15 o
   7   8   8        1.09       30.26     13.33 o
   8   8   8      133.50      124.56     20.43 o
   9   8   8      212.29      198.72     28.82 o
  10   8   8      110.30      146.13     22.72 o
  11   8   8        1.31       56.38     38.80 o
 -13   9   8      277.80      209.75     50.22 o
 -12   9   8      128.78      171.44     32.83 o
 -11   9   8      952.46     1019.34     65.24 o
 -10   9   8      119.96      140.97     28.21 o
  -9   9   8      496.62      443.56    127.34 o
  -8   9   8        7.33       13.92     16.13 o
  -7   9   8      426.34      383.93     34.64 o
  -6   9   8     1109.29     1090.24     54.80 o
  -5   9   8      747.29      821.05     48.12 o
  -4   9   8       13.15       11.44     12.24 o
  -3   9   8      171.88      178.25     23.61 o
  -2   9   8       33.57       25.36     16.87 o
  -1   9   8      244.73      232.33     35.21 o
   0   9   8      109.48      125.51     38.37 o
   1   9   8       60.29       68.92     22.23 o
   2   9   8      383.14      352.79     50.52 o
   3   9   8        2.94       25.32     17.44 o
   4   9   8      271.51      294.12     38.69 o
   5   9   8        0.31       13.87     13.70 o
   6   9   8      409.08      400.46     48.78 o
   7   9   8       33.12       55.90     17.87 o
   8   9   8      329.99      388.75     32.39 o
   9   9   8        1.24       28.22     20.96 o
  10   9   8       11.95       73.20     29.48 o
 -12  10   8       22.78       50.06     32.05 o
 -11  10   8        7.46       10.17     18.87 o
 -10  10   8       96.56       78.69     25.15 o
  -9  10   8      282.09      288.63     37.63 o
  -8  10   8       20.35       28.13     15.63 o
  -7  10   8       12.61       21.94     14.48 o
  -6  10   8       46.73       14.90     13.95 o
  -5  10   8       24.85       20.92     14.60 o
  -4  10   8        4.75        4.84     15.37 o
  -3  10   8     1005.89      981.30     58.92 o
  -2  10   8      181.68      153.53     29.45 o
  -1  10   8      441.26      343.26     40.94 o
   0  10   8      234.76      231.05     34.94 o
   1  10   8       45.76       59.99     21.56 o
   2  10   8       35.16       40.06     25.86 o
   3  10   8        3.78      -12.63     14.27 o
   4  10   8      736.69      670.55    124.67 o
   5  10   8      637.59      572.38     43.23 o
   6  10   8      683.86      572.49     44.09 o
   7  10   8        4.62       17.21     16.17 o
   8  10   8      345.85      416.58     39.73 o
   9  10   8       32.57       40.24     35.37 o
 -11  11   8       11.30       35.15     29.30 o
 -10  11   8       34.48       26.04     18.75 o
  -9  11   8       13.94       31.44     16.31 o
  -8  11   8      172.34      181.79     26.84 o
  -7  11   8       21.32       26.18     14.96 o
  -6  11   8      268.91      246.31     28.89 o
  -5  11   8      295.30      250.64     64.77 o
  -4  11   8     1541.13     1604.75    108.84 o
  -3  11   8       49.55       35.39     20.83 o
  -2  11   8       20.24       18.90     19.10 o
  -1  11   8      878.12      849.43     64.49 o
   0  11   8      299.96      288.91     38.97 o
   1  11   8      140.93      142.21     28.89 o
   2  11   8      108.97      109.00     27.06 o
   3  11   8      328.20      317.83     41.06 o
   4  11   8      126.76       91.40     25.23 o
   5  11   8       92.41      109.61     27.06 o
   6  11   8        0.16       22.01     15.85 o
   7  11   8      157.00      148.51     29.19 o
   8  11   8        0.52       27.93     29.47 o
 -10  12   8      184.27      208.56     35.15 o
  -9  12   8      120.41       94.11     22.55 o
  -8  12   8        4.03       14.10     14.75 o
  -7  12   8       55.07       61.62     17.78 o
  -6  12   8       27.13       16.54     31.82 o
  -5  12   8      334.86      295.33     83.73 o
  -4  12   8       31.49       46.58     22.11 o
  -3  12   8      267.02      242.31     43.68 o
  -2  12   8        3.38       22.06     18.72 o
  -1  12   8        0.19        6.03     15.75 o
   0  12   8      168.89      131.99     30.15 o
   1  12   8      727.50      742.82     62.19 o
   2  12   8      105.31      142.23     47.31 o
   3  12   8       45.60       34.06     20.26 o
   4  12   8        3.72        9.74     17.90 o
   5  12   8      360.46      348.63     43.99 o
   6  12   8      137.39      119.21     24.58 o
   7  12   8        1.89        8.11     30.64 o
  -9  13   8       65.24       67.17     31.61 o
  -8  13   8      340.79      299.66     75.12 o
  -7  13   8      276.30      228.72     30.08 o
  -6  13   8        7.69       23.69     18.30 o
  -5  13   8      103.24      113.96     27.51 o
  -4  13   8        0.02        9.55     29.12 o
  -3  13   8       35.74       36.10     20.56 o
  -2  13   8      296.53      296.20     39.99 o
  -1  13   8        0.30       15.71     18.03 o
   0  13   8       30.28       55.06     21.82 o
   1  13   8      302.08      288.11     40.07 o
   2  13   8      309.35      227.33     51.67 o
   3  13   8       54.38       37.71     21.84 o
   4  13   8      267.83      283.59     41.33 o
   5  13   8        0.55       34.73     20.50 o
   6  13   8       93.87      152.86     49.45 o
  -7  14   8      105.48      151.06     43.28 o
  -6  14   8       44.74      123.43     41.68 o
  -5  14   8        5.87       20.46     37.13 o
  -4  14   8       19.76        9.98     18.92 o
  -3  14   8        0.23       14.56     17.58 o
  -2  14   8       23.72        2.14     21.86 o
  -1  14   8      149.04      153.31     31.65 o
   0  14   8      104.51      118.83     28.82 o
   1  14   8       31.87       49.50     24.52 o
   2  14   8       30.99       50.17     23.08 o
   3  14   8       59.32       93.02     67.91 o
   4  14   8      129.18      123.20     42.09 o
  -5  15   8      126.54      137.11     43.01 o
  -4  15   8        3.51       60.04     32.76 o
  -3  15   8       12.53       47.78     31.57 o
  -2  15   8      251.26      277.77     57.48 o
  -1  15   8        7.60       37.89     29.89 o
   0  15   8       61.95       96.38     39.31 o
   1  15   8        4.74       50.99     33.06 o
   2  15   8       20.78       73.12     35.18 o
 -12   1   9      143.61      161.71     32.20 o
 -11   1   9        1.29       -3.48     18.50 o
 -10   1   9        2.24        2.76     18.06 o
  -9   1   9       12.41       11.73     18.50 o
  -8   1   9        4.09       13.40     17.21 o
  -7   1   9        0.09      -14.14     14.23 o
  -6   1   9       22.43       24.55     14.67 o
  -5   1   9      202.22      204.99     29.61 o
  -4   1   9       14.25       15.42     11.32 o
  -3   1   9       26.22       41.19     10.49 o
  -2   1   9      368.67      354.61     21.01 o
  -1   1   9       75.49       81.21     12.37 o
   0   1   9       70.99       65.55     12.03 o
   1   1   9      124.50      135.87     15.35 o
   2   1   9      140.83      130.32     15.22 o
   3   1   9      699.49      823.55     34.12 o
   4   1   9        5.22        4.57      8.92 o
   5   1   9       51.10       54.32     12.37 o
   6   1   9        2.54       23.16     10.97 o
   7   1   9      486.51      515.53     33.43 o
   8   1   9       24.54       25.68     13.20 o
   9   1   9       51.25       59.46     19.24 o
  10   1   9      203.55      266.24     52.70 o
 -12   2   9       58.55       86.76     26.29 o
 -11   2   9        3.12      -14.21     16.32 o
 -10   2   9      113.11      107.63     27.78 o
  -9   2   9       20.54        5.60     33.85 o
  -8   2   9        0.79        8.91     13.89 o
  -7   2   9       91.04      101.28     20.35 o
  -6   2   9      844.94      823.17     47.52 o
  -5   2   9      951.40      936.60     48.20 o
  -4   2   9       99.35      142.62     19.00 o
  -3   2   9      221.81      239.70     24.77 o
  -2   2   9      246.42      260.25     17.44 o
  -1   2   9       35.85       57.19     11.15 o
   0   2   9      150.65      149.07     17.13 o
   1   2   9      468.67      490.02     26.79 o
   2   2   9      205.49      218.31     18.74 o
   3   2   9       24.89       43.20     10.98 o
   4   2   9       45.27       32.38     11.82 o
   5   2   9      118.64      120.56     15.34 o
   6   2   9       41.26       35.89     13.06 o
   7   2   9      263.64      266.66     32.46 o
   8   2   9       62.28       74.58     17.79 o
   9   2   9       46.11      108.29     29.00 o
 -12   3   9        0.05      -11.99     17.89 o
 -11   3   9      346.57      278.58     38.84 o
 -10   3   9       82.05       80.45     26.76 o
  -9   3   9       58.16       26.88     19.79 o
  -8   3   9        1.28       -4.88     14.13 o
  -7   3   9      603.40      656.53     43.76 o
  -6   3   9      231.97      247.93     27.46 o
  -5   3   9       99.36       86.37     16.65 o
  -4   3   9       15.68       22.08     12.21 o
  -3   3   9       16.01       24.51     11.27 o
  -2   3   9        0.13        2.01     10.16 o
  -1   3   9       52.42       39.41     12.90 o
   0   3   9      107.20      136.99     16.23 o
   1   3   9        4.90       11.71      8.66 o
   2   3   9      211.22      224.04     26.76 o
   3   3   9        0.51       20.91      9.85 o
   4   3   9      453.58      474.34     30.04 o
   5   3   9        4.37       10.04     11.11 o
   6   3   9      124.40      147.64     21.83 o
   7   3   9       20.98       55.05     15.29 o
   8   3   9        4.20       23.11     23.81 o
   9   3   9      115.17      184.66     43.71 o
 -12   4   9      167.14      206.35     50.82 o
 -11   4   9        5.93      -20.79     23.19 o
 -10   4   9      543.22      657.83     64.36 o
  -9   4   9      811.32      821.66     49.88 o
  -8   4   9        1.16        9.18     14.44 o
  -7   4   9        8.45        5.24     13.92 o
  -6   4   9      487.67      512.49     42.98 o
  -5   4   9      245.32      260.95     24.69 o
  -4   4   9        3.43       -4.60     11.35 o
  -3   4   9      290.98      297.26     22.85 o
  -2   4   9       16.98       13.54     11.59 o
  -1   4   9       55.62       45.81     12.89 o
   0   4   9       16.32        7.83     10.39 o
   1   4   9       85.09       61.89     21.01 o
   2   4   9      162.86      159.43     18.18 o
   3   4   9        4.64       18.07     11.24 o
   4   4   9        1.12       27.58     11.36 o
   5   4   9        0.15       14.28     12.56 o
   6   4   9       11.48       27.11     13.55 o
   7   4   9       18.95       34.95     14.54 o
   8   4   9       74.48       67.76     17.49 o
   9   4   9       29.39       68.73     25.67 o
 -12   5   9      205.70      245.99     56.72 o
 -11   5   9        6.89        9.72     18.89 o
 -10   5   9       58.85       56.94     22.93 o
  -9   5   9       78.59       78.64     24.34 o
  -8   5   9      441.64      531.68     49.53 o
  -7   5   9      118.70       95.45     24.95 o
  -6   5   9      142.10      143.83     19.99 o
  -5   5   9       61.85       49.39     16.57 o
  -4   5   9        3.37       21.89     13.54 o
  -3   5   9       58.07       64.79     15.09 o
  -2   5   9      150.04      105.84     16.65 o
  -1   5   9     1020.45     1166.46     54.50 o
   0   5   9       38.75       43.11     15.49 o
   1   5   9        2.35        6.24     16.22 o
   2   5   9        3.61       -5.24     15.96 o
   3   5   9      152.39      166.89     20.67 o
   4   5   9       18.26       13.01     11.74 o
   5   5   9        1.13       12.56     13.98 o
   6   5   9      100.41      109.67     18.94 o
   7   5   9       76.43      120.45     20.24 o
   8   5   9      148.39      144.52     30.32 o
   9   5   9       58.73      115.91     50.01 o
 -11   6   9       48.21       55.35     23.80 o
 -10   6   9       81.25       76.07     28.34 o
  -9   6   9       83.33       81.13     23.93 o
  -8   6   9       91.64       86.84     35.91 o
  -7   6   9       18.31       42.89     19.92 o
  -6   6   9       60.36       42.60     15.99 o
  -5   6   9        0.16       -6.26     12.24 o
  -4   6   9      166.20      178.40     24.59 o
  -3   6   9        6.50        6.74     13.35 o
  -2   6   9      393.98      447.20     68.02 o
  -1   6   9        9.48       22.40     14.36 o
   0   6   9       17.82       15.46     13.39 o
   1   6   9        8.05       16.27     16.28 o
   2   6   9      183.92      183.02     32.20 o
   3   6   9       10.77       18.40     15.18 o
   4   6   9      166.96      186.14     26.72 o
   5   6   9       73.97      116.19     23.81 o
   6   6   9        1.18       32.75     16.86 o
   7   6   9       46.99       63.68     23.63 o
   8   6   9       39.88      111.59     41.24 o
 -11   7   9      299.04      251.20     53.10 o
 -10   7   9       14.89       32.67     21.46 o
  -9   7   9      314.24      205.98     38.14 o
  -8   7   9      168.84      159.99     30.25 o
  -7   7   9      464.54      417.08     37.00 o
  -6   7   9      270.64      265.93     30.10 o
  -5   7   9       34.24       50.17     18.17 o
  -4   7   9      197.63      141.15     22.43 o
  -3   7   9        6.14       10.15     13.06 o
  -2   7   9        1.82        9.92     13.28 o
  -1   7   9       29.20       37.33     15.64 o
   0   7   9      199.60      239.39     28.24 o
   1   7   9       60.86       53.40     21.79 o
   2   7   9      163.71      213.04     39.77 o
   3   7   9      138.25      125.12     23.39 o
   4   7   9      201.49      237.87     29.93 o
   5   7   9        8.11      -10.31     12.73 o
   6   7   9      229.21      239.94     75.86 o
   7   7   9        5.43        9.78     28.53 o
   8   7   9        0.30       52.74     26.36 o
 -10   8   9      125.81       81.74     25.55 o
  -9   8   9        8.64        9.98     18.55 o
  -8   8   9       73.35       81.21     23.98 o
  -7   8   9        0.09        4.91     15.04 o
  -6   8   9       11.23       10.13     14.99 o
  -5   8   9      129.88       78.13     23.08 o
  -4   8   9       68.10       80.08     23.18 o
  -3   8   9      377.25      353.06     34.06 o
  -2   8   9      123.55       75.28     18.62 o
  -1   8   9      130.84      132.91     21.52 o
   0   8   9        1.57       19.80     14.29 o
   1   8   9       63.97       79.77     23.18 o
   2   8   9       44.45       26.26     18.61 o
   3   8   9        1.18       -0.90     16.17 o
   4   8   9       11.57       28.96     15.79 o
   5   8   9      117.16       73.19     29.17 o
   6   8   9        0.74       42.49     32.98 o
   7   8   9      164.56       72.24     36.40 o
  -9   9   9       12.91       38.67     24.86 o
  -8   9   9       10.81       35.16     17.39 o
  -7   9   9        2.54       16.60     15.63 o
  -6   9   9       13.02       24.68     15.43 o
  -5   9   9       91.45       59.79     28.29 o
  -4   9   9       21.92       10.79     13.53 o
  -3   9   9      205.34      218.03     28.10 o
  -2   9   9      959.92      867.35     52.62 o
  -1   9   9       79.21       62.75     19.05 o
   0   9   9       31.35       21.72     14.85 o
   1   9   9        9.81        0.92     13.65 o
   2   9   9       15.58       36.76     20.32 o
   3   9   9        3.74        3.96     17.97 o
   4   9   9       14.30       33.55     19.67 o
   5   9   9       45.00       66.43     35.64 o
   6   9   9       65.38       47.43     31.42 o
  -8  10   9       27.34       22.50     19.70 o
  -7  10   9        8.79       13.53     15.33 o
  -6  10   9       45.94       34.86     17.02 o
  -5  10   9      281.07      317.35     43.14 o
  -4  10   9       11.69       19.79     14.91 o
  -3  10   9      115.88      111.31     32.89 o
  -2  10   9        7.71        5.74     14.58 o
  -1  10   9       27.08       24.12     15.80 o
   0  10   9       12.97        0.73     13.42 o
   1  10   9        8.83        2.32     15.98 o
   2  10   9       56.22       65.86     36.34 o
   3  10   9       15.84       32.98     21.30 o
   4  10   9      151.49      212.07     51.47 o
   5  10   9      225.36      201.16     46.73 o
  -6  11   9      279.67      314.33     41.40 o
  -5  11   9       37.37       58.61     22.80 o
  -4  11   9        0.15       11.76     15.45 o
  -3  11   9       29.45       33.56     16.54 o
  -2  11   9        0.81       11.48     15.53 o
  -1  11   9       29.86       44.52     25.02 o
   0  11   9       19.50       30.06     39.28 o
   1  11   9        0.65        2.64     17.51 o
   2  11   9        0.01       51.65     29.88 o
   3  11   9      219.24      232.65     57.85 o
  -4  12   9        2.10       26.88     21.34 o
  -3  12   9      431.34      348.94     50.42 o
  -2  12   9       35.27       29.93     26.88 o
  -1  12   9       25.02       42.93     32.42 o
   0  12   9      316.42      268.76     57.43 o
   1  12   9       51.66       35.46     32.24 o
  -8   0  10      169.88      142.83     42.74 o
  -7   0  10      115.58      207.47     48.75 o
  -6   0  10       84.91      138.00     42.09 o
  -5   0  10       23.65       27.23     24.55 o
  -4   0  10        5.00       19.09     20.47 o
  -3   0  10      144.81      211.76     49.29 o
  -2   0  10     1116.48     1119.32     51.61 o
  -1   0  10      122.30      142.66     24.20 o
   0   0  10        7.09       22.38     19.21 o
   1   0  10        0.14       30.02     16.45 o
   2   0  10      255.94      340.96     35.05 o
   3   0  10        0.15       23.45     16.17 o
   4   0  10      254.44      289.83     32.97 o
   5   0  10        9.75       72.74     28.43 o
  -8   1  10        0.49      -12.64     18.53 o
  -7   1  10       84.11       73.58     30.45 o
  -6   1  10        4.48        9.68     15.96 o
  -5   1  10      464.52      421.63     32.05 o
  -4   1  10       37.96       27.50     14.47 o
  -3   1  10      157.91      167.56     21.59 o
  -2   1  10      163.91      219.71     34.80 o
  -1   1  10      141.74      155.32     21.45 o
   0   1  10       92.66      105.85     15.45 o
   1   1  10       17.35       33.33     12.03 o
   2   1  10       20.31       30.59     11.60 o
   3   1  10       70.00       96.76     15.59 o
   4   1  10       21.70       41.60     14.33 o
   5   1  10      214.05      207.80     22.62 o
  -8   2  10       67.06      110.72     55.75 o
  -7   2  10      230.80      286.56     48.91 o
  -6   2  10        1.76        2.32     14.70 o
  -5   2  10       63.25       55.36     16.09 o
  -4   2  10       77.19       83.37     16.08 o
  -3   2  10      513.85      601.05     37.82 o
  -2   2  10      250.00      232.66     28.73 o
  -1   2  10       63.63       72.03     16.95 o
   0   2  10      185.51      206.58     23.84 o
   1   2  10      315.58      323.56     26.34 o
   2   2  10        1.37       22.77     12.95 o
   3   2  10       33.15       56.30     14.94 o
   4   2  10      366.71      368.62     29.15 o
   5   2  10      177.46      165.13     26.73 o
  -8   3  10        9.60       16.25     22.47 o
  -7   3  10       17.51       15.55     17.59 o
  -6   3  10       30.34       52.54     16.54 o
  -5   3  10      261.48      257.29     24.01 o
  -4   3  10       88.73       87.38     18.08 o
  -3   3  10      268.42      258.13     26.28 o
  -2   3  10       31.56       24.19     16.24 o
  -1   3  10       13.18       27.96     15.84 o
   0   3  10       67.89       71.67     19.57 o
   1   3  10        0.60       23.78     16.61 o
   2   3  10       32.42       38.41     18.12 o
   3   3  10        4.45       22.52     12.60 o
   4   3  10       13.78       35.97     21.93 o
  -7   4  10      271.64      273.87     39.61 o
  -6   4  10      436.59      395.02     32.17 o
  -5   4  10        3.72       13.86     12.84 o
  -4   4  10        2.01        0.17     12.42 o
  -3   4  10       67.04       64.67     16.50 o
  -2   4  10      112.17      113.62     28.59 o
  -1   4  10        6.28       -7.05     17.22 o
   0   4  10      231.40      272.00     38.84 o
   1   4  10       11.40       11.42     16.89 o
   2   4  10      356.71      338.10     43.49 o
   3   4  10       11.23       25.69     17.43 o
   4   4  10      110.19      107.16     41.80 o
  -6   5  10      386.64      376.23     36.67 o
  -5   5  10       62.98      101.49     24.19 o
  -4   5  10      272.29      241.25     34.50 o
  -3   5  10        1.86        3.91     14.26 o
  -2   5  10      136.71      185.61     26.39 o
  -1   5  10        7.61       18.22     19.11 o
   0   5  10        0.23       21.98     19.59 o
   1   5  10       24.31       45.46     19.37 o
   2   5  10        4.83       26.91     18.00 o
   3   5  10       73.71      132.07     41.99 o
  -5   6  10       45.69       34.81     19.00 o
  -4   6  10       34.95       31.72     17.60 o
  -3   6  10       78.21      104.22     21.76 o
  -2   6  10      237.11      292.75     41.20 o
  -1   6  10        7.31        8.69     21.86 o
   0   6  10       11.48       24.31     20.15 o
   1   6  10        2.04       44.85     33.03 o
   2   6  10       64.77      143.98     44.77 o
  -4   7  10       50.51       46.52     34.54 o
  -3   7  10        4.99       25.98     37.18 o
  -2   7  10      116.76      102.27     26.86 o
  -1   7  10       57.93       58.43     33.81 o
   0   7  10       55.85       49.38     34.92 o
   1   7  10       74.22      102.29     38.77 o
 
